# Supplementary material for: Season Affects Yield and Metabolic Profiles of Rice (Oryza sativa) under High Night Temperature Stress in the Field
Source: Int J Mol Sci. 2020 Apr 30;21(9):3187. doi: 10.3390/ijms21093187 (PMC7247591; doi:10.3390/ijms21093187)
Supplement: Supplementary file 1 [file ijms-21-03187-s001.zip]

Archive with 2 entries (2 files):
- Suppl. Table 1 new.xlsx
- Suppl. Table 2 new.xlsx
