# Supplementary material for: Season Affects Yield and Metabolic Profiles of Rice (Oryza sativa) under High Night Temperature Stress in the Field
Source: Int J Mol Sci. 2020 Apr 30;21(9):3187. doi: 10.3390/ijms21093187 (PMC7247591; doi:10.3390/ijms21093187)
Supplement: Supplementary file 1 [file ijms-21-03187-s001.zip › Suppl. Table 1 new.xlsx]

## Sheet: PlantHeight
Suppl. Table 1: Original data for plant height for WS (2011) and DS (2014).
Year	Variety	Trt	Rep	1	2	3	4	5	6	7	8	9	10	11	12
2011WS	IR64	C	1	98	104	107	104	101	100	97	101	101	103	102	105
2011WS	IR64	C	2	103	101	102	100	101	102	102	101	103	96	100	103
2011WS	IR64	H	1	107	110	107	111	110	108	101	106	108	109	107	103
2011WS	IR64	H	2	104	113	115	116	112	110	109	102	105	111	104	113
2011WS	IR72	C	1	100	108	94	90	90	95	107	94	98	105	99	103
2011WS	IR72	C	2	97	95	97	104	97	104	98	96	97	99	88	91
2011WS	IR72	H	1	102	103	108	96	105	100	104	105	101	98	104	100
2011WS	IR72	H	2	96	98	97	95	105	105	110	104	96	102	101	102
2011WS	IR62266-42-6-2	C	1	140	141	148	125	136	142	133	141	135	132	136	131
2011WS	IR62266-42-6-2	C	2	146	131	135	137	141	142	135	137	139	140	132	141
2011WS	IR62266-42-6-2	H	1	135	133	139	132	135	142	145	138	129	139	132	139
2011WS	IR62266-42-6-2	H	2	133	136	145	132	118	115	130	117	133	124	128	127
2011WS	IR123	C	1	106	103	104	108	110	111	105	109	107	110	110	109
2011WS	IR123	C	2	111	110	105	107	110	110	107	111	108	112	110	116
2011WS	IR123	H	1	110	115	115	113	113	116	116	115	114	113	115	113
2011WS	IR123	H	2	123	114	119	118	116	118	112	113	121	115	115	115
2011WS	M202	C	1	96	85	95	94	77	91	88	101	94	98	93	102
2011WS	M202	C	2	103	90	99	97	90	108	83	97	86	93	86	93
2011WS	M202	H	1	83	93	105	95	94	91	96	90	89	100	98	92
2011WS	M202	H	2	87	87	87	78	85	88	76	87	75	88	83	87
2011WS	Moroberekan	C	1	157	145	148	154	152	151	154	135	151	139	154	156
2011WS	Moroberekan	C	2	154	155	158	157	155	148	157	149	157	161	158	165
2011WS	Moroberekan	H	1	144	139	143	136	149	147	148	142	141	148	138	145
2011WS	Moroberekan	H	2	138	146	150	121	142	151	145	133	145	128	135	144
2011WS	Taipei309	C	1	117	118	112	111	132	126	129	127	130	127	128	127
2011WS	Taipei309	C	2	119	132	132	121	130	125	124	125	119	133	134	135
2011WS	Taipei309	H	1	126	135	118	123	139	128	126	128	126	135	135	131
2011WS	Taipei309	H	2	132	125	138	124	127	138	113	122	127	127	134	122
2011WS	CT9993-5-10-1M	C	1	144	151	141	148	142	131	146	146	152	159	143	145
2011WS	CT9993-5-10-1M	C	2	151	148	154	149	149	149	145	158	149	156	156	148
2011WS	CT9993-5-10-1M	H	1	140	152	147	156	160	145	144	147	144	142	144	138
2011WS	CT9993-5-10-1M	H	2	160	149	163	145	154	150	148	157	154	145	152	149
2014DS	IR64	C	1	89	93	99	96	96	90	91	99	93	96	94	89
2014DS	IR64	C	2	90	89	91	89	93	97	93	96	90	96	94	91
2014DS	IR64	C	3	98	103	92	91	99	102	98	94	92	98	100	97
2014DS	IR64	C	4	90	93	86	90	90	91	90	84	88	91	95	90
2014DS	IR64	C	5	94	93	95	97	96	93	95	95	99	95	93	97
2014DS	IR64	H	1	95	97	95	95	93	97	100	96	88	86	95	97
2014DS	IR64	H	2	97	94	92	95	99	98	95	96	95	97	94	96
2014DS	IR64	H	3	103	98	98	100	96	97	100	100	101	99	104	99
2014DS	IR64	H	4	110	105	99	99	95	111	97	104	106	100	97	96
2014DS	IR64	H	5	98	96	95	101	105	95	97	96	97	98	96	95
2014DS	IR72	C	1	82	89	92	87	88	92	94	84	87	88	91	91
2014DS	IR72	C	2	76	85	86	84	79	82	92	90	86	87	87	80
2014DS	IR72	C	3	91	90	93	89	91	93	88	90	91	93	90	90
2014DS	IR72	C	4	85	87	90	88	85	87	93	91	86	84	89	91
2014DS	IR72	C	5	88	82	89	85	91	88	87	82	88	85	89	90
2014DS	IR72	H	1	110	109	110	99	92	97	95	97	97	92	95	96
2014DS	IR72	H	2	86	90	91	93	94	95	94	89	87	86	90	87
2014DS	IR72	H	3	91	99	90	87	92	97	92	87	88	87	90	90
2014DS	IR72	H	4	93	93	97	94	95	97	100	101	92	97	96	90
2014DS	IR72	H	5	90	87	87	88	89	88	90	93	95	97	87	86
2014DS	IR62266-42-6-2	C	1	122	125	130	127	126	125	128	131	125	120	126	126
2014DS	IR62266-42-6-2	C	2	128	135	130	131	132	134	138	130	132	139	137	140
2014DS	IR62266-42-6-2	C	3	145	137	147	135	142	143	145	147	140	144	146	146
2014DS	IR62266-42-6-2	C	4	132	129	131	132	129	129	131	131	128	132	130	132
2014DS	IR62266-42-6-2	C	5	133	120	127	130	126	128	123	124	121	125	121	126
2014DS	IR62266-42-6-2	H	1	132	137	135	134	133	135	132	133	134	135	135	136
2014DS	IR62266-42-6-2	H	2	125	128	127	129	127	134	129	127	126	126	135	136
2014DS	IR62266-42-6-2	H	3	129	130	128	130	133	131	134	131	133	129	133	131
2014DS	IR62266-42-6-2	H	4	140	141	140	140	136	135	138	137	134	130	129	127
2014DS	IR62266-42-6-2	H	5	122	121	128	132	129	127	125	127	125	127	128	127
2014DS	IR123	C	1	98	104	101	105	104	107	98	97	96	96	99	100
2014DS	IR123	C	2	105	107	103	101	100	99	97	99	103	107	105	104
2014DS	IR123	C	3	100	99	100	107	105	108	107	99	98	100	101	100
2014DS	IR123	C	4	99	99	100	97	97	96	103	101	100	102	103	97
2014DS	IR123	C	5	95	97	95	98	96	97	99	96	95	97	98	97
2014DS	IR123	H	1	108	106	107	107	109	106	109	107	105	104	95	103
2014DS	IR123	H	2	107	99	105	106	100	99	100	101	103	101	102	103
2014DS	IR123	H	3	106	104	105	107	101	98	100	101	103	104	105	106
2014DS	IR123	H	4	101	103	101	102	104	103	105	104	103	105	104	106
2014DS	IR123	H	5	101	100	103	105	107	105	104	105	106	105	106	105
2014DS	M202	C	1	88	95	94	96	95	95	94	94	86	85	80	85
2014DS	M202	C	2	95	90	90	87	96	97	91	90	91	84	90	97
2014DS	M202	C	3	85	80	87	90	85	88	89	94	90	83	85	80
2014DS	M202	C	4	84	85	86	85	90	95	90	92	80	84	81	80
2014DS	M202	C	5	91	91	91	78	85	79	88	80	86	80	85	85
2014DS	M202	H	1	93	90	88	91	86	93	88	85	90	88	93	89
2014DS	M202	H	2	84	82	86	89	87	86	89	86	88	90	87	87
2014DS	M202	H	3	92	89	90	89	88	96	93	90	93	89	96	92
2014DS	M202	H	4	92	94	93	96	92	92	86	93	96	94	93	95
2014DS	M202	H	5	91	80	86	80	90	87	78	80	80	90	80	86
2014DS	Moroberekan	C	1	163	161	152	155	157	158	153	151	153	150	151	150
2014DS	Moroberekan	C	2	160	160	159	150	157	156	151	150	155	151	157	151
2014DS	Moroberekan	C	3	160	161	160	161	163	161	158	160	157	160	162	163
2014DS	Moroberekan	C	4	145	147	144	142	140	135	140	141	140	139	141	141
2014DS	Moroberekan	C	5	147	147	140	141	138	131	147	147	145	140	143	142
2014DS	Moroberekan	H	1	142	140	146	144	145	154	151	146	137	145	150	151
2014DS	Moroberekan	H	2	126	125	138	130	133	130	145	140	139	135	136	135
2014DS	Moroberekan	H	3	146	142	153	150	144	150	135	137	142	148	139	140
2014DS	Moroberekan	H	4	148	146	143	142	149	147	150	150	149	147	139	140
2014DS	Moroberekan	H	5	146	145	14	147	152	140	141	140	147	149	143	142
2014DS	Taipei309	C	1	135	137	131	135	132	127	139	137	138	140	137	127
2014DS	Taipei309	C	2	131	120	126	127	131	130	127	125	126	127	130	120
2014DS	Taipei309	C	3	134	131	131	132	135	122	121	130	131	134	131	130
2014DS	Taipei309	C	4	110	118	117	118	110	117	126	117	107	118	120	117
2014DS	Taipei309	C	5	118	123	121	124	117	124	123	127	125	126	118	120
2014DS	Taipei309	H	1	118	124	123	120	121	136	125	121	125	120	125	127
2014DS	Taipei309	H	2	121	111	110	127	118	111	118	123	125	128	124	126
2014DS	Taipei309	H	3	122	113	114	125	127	121	122	130	130	125	121	120
2014DS	Taipei309	H	4	127	123	120	120	121	127	125	121	119	127	130	123
2014DS	Taipei309	H	5	123	120	120	120	122	126	123	121	120	118	123	124
2014DS	CT9993-5-10-1M	C	1	133	123	145	144	146	142	139	133	133	138	132	143
2014DS	CT9993-5-10-1M	C	2	126	142	141	126	133	143	135	132	132	140	125	137
2014DS	CT9993-5-10-1M	C	3	144	145	140	134	143	134	134	140	144	146	134	144
2014DS	CT9993-5-10-1M	C	4	135	132	131	118	124	116	132	128	134	126	131	123
2014DS	CT9993-5-10-1M	C	5	132	130	137	135	132	124	133	124	123	124	134	135
2014DS	CT9993-5-10-1M	H	1	145	140	137	147	137	129	141	129	131	132	124	130
2014DS	CT9993-5-10-1M	H	2	131	137	139	135	126	135	133	131	127	135	142	133
2014DS	CT9993-5-10-1M	H	3	139	141	132	137	147	142	140	139	124	143	142	137
2014DS	CT9993-5-10-1M	H	4	132	135	138	140	139	137	137	143	134	147	130	136
2014DS	CT9993-5-10-1M	H	5	123	128	128	122	134	125	125	121	127	139	138	130

## Sheet: TillerNo
Suppl. Table 1: Original data for tiller number for WS (2011) and DS (2014).
Year	Variety	Trt	Rep	1	2	3	4	5	6	7	8	9	10	11	12
2011WS	IR64	C	1	14	12	15	14	14	15	14	12	14	11	13	16
2011WS	IR64	C	2	16	12	15	12	14	16	16	16	13	14	16	19
2011WS	IR64	H	1	15	12	17	16	14	18	18	17	16	14	15	13
2011WS	IR64	H	2	15	15	13	17	13	13	17	13	15	12	17	15
2011WS	IR72	C	1	17	17	11	11	18	15	15	16	13	13	17	13
2011WS	IR72	C	2	16	14	13	14	14	14	12	19	17	15	15	15
2011WS	IR72	H	1	15	16	15	15	14	15	15	17	18	17	16	13
2011WS	IR72	H	2	16	14	12	19	16	10	13	14	17	13	14	16
2011WS	IR62266-42-6-2	C	1	9	8	7	9	7	7	5	10	9	9	8	9
2011WS	IR62266-42-6-2	C	2	9	9	8	9	11	9	6	6	10	9	7	11
2011WS	IR62266-42-6-2	H	1	12	8	7	11	8	9	7	9	11	7	6	9
2011WS	IR62266-42-6-2	H	2	12	10	9	10	10	8	10	8	7	10	11	11
2011WS	IR123	C	1	11	13	9	11	14	13	13	13	14	18	16	16
2011WS	IR123	C	2	12	10	11	13	18	16	15	15	15	16	14	11
2011WS	IR123	H	1	15	9	12	15	15	11	11	17	15	15	18	17
2011WS	IR123	H	2	12	15	16	14	15	16	16	12	10	15	17	12
2011WS	M202	C	1	15	11	12	12	9	13	13	12	10	10	14	10
2011WS	M202	C	2	11	13	13	18	13	13	14	13	10	9	9	11
2011WS	M202	H	1	12	9	11	15	10	11	11	14	13	12	9	9
2011WS	M202	H	2	13	11	12	9	9	11	7	12	7	12	11	14
2011WS	Moroberekan	C	1	8	6	7	8	6	7	6	4	5	6	4	10
2011WS	Moroberekan	C	2	8	8	6	5	8	6	7	7	8	7	10	7
2011WS	Moroberekan	H	1	7	7	5	7	5	4	6	6	7	5	5	6
2011WS	Moroberekan	H	2	8	7	6	6	6	6	5	5	7	9	10	5
2011WS	Taipeo309	C	1	8	10	7	8	12	12	13	8	9	11	10	11
2011WS	Taipeo309	C	2	15	11	14	9	8	9	9	9	11	9	10	9
2011WS	Taipeo309	H	1	8	10	6	10	11	9	6	8	11	13	7	9
2011WS	Taipeo309	H	2	12	12	9	11	11	11	13	13	8	14	8	10
2011WS	CT9993-5-10-1M	C	1	11	8	12	11	13	10	9	11	9	11	11	11
2011WS	CT9993-5-10-1M	C	2	9	11	12	8	13	10	10	11	11	7	11	13
2011WS	CT9993-5-10-1M	H	1	11	10	11	11	12	11	12	12	11	10	8	10
2011WS	CT9993-5-10-1M	H	2	13	10	10	10	9	13	9	10	11	11	8	11
2014DS	IR64	C	1	12	8	10	11	9	9	12	11	10	11	9	10
2014DS	IR64	C	2	11	6	10	12	12	8	10	12	8	10	12	9
2014DS	IR64	C	3	11	12	13	11	10	7	9	10	11	12	7	8
2014DS	IR64	C	4	15	13	14	15	12	11	12	14	13	12	14	11
2014DS	IR64	C	5	13	12	13	11	12	9	11	10	12	9	10	13
2014DS	IR64	H	1	15	14	11	14	10	12	11	10	10	12	10	11
2014DS	IR64	H	2	9	10	11	12	14	13	14	14	13	11	10	11
2014DS	IR64	H	3	9	13	14	10	11	11	12	12	11	11	10	9
2014DS	IR64	H	4	11	8	10	10	13	14	12	12	12	11	11	12
2014DS	IR64	H	5	13	14	10	12	13	14	12	13	9	11	12	15
2014DS	IR72	C	1	13	12	16	14	13	12	13	14	10	12	14	13
2014DS	IR72	C	2	13	13	14	12	13	12	14	14	15	13	12	13
2014DS	IR72	C	3	17	15	16	12	13	14	14	10	12	11	12	11
2014DS	IR72	C	4	13	14	13	10	10	12	14	11	13	14	13	10
2014DS	IR72	C	5	15	9	12	13	14	9	11	13	12	11	12	9
2014DS	IR72	H	1	14	10	11	15	20	17	14	15	16	11	10	12
2014DS	IR72	H	2	9	10	10	11	10	9	10	11	14	11	11	10
2014DS	IR72	H	3	18	11	17	15	11	10	15	14	16	13	14	15
2014DS	IR72	H	4	13	11	9	8	7	6	9	13	11	12	10	14
2014DS	IR72	H	5	11	13	13	12	11	15	12	15	15	15	12	10
2014DS	IR62266-42-6-2	C	1	10	12	10	11	13	11	10	12	10	9	10	11
2014DS	IR62266-42-6-2	C	2	9	9	7	10	10	8	7	9	10	7	9	12
2014DS	IR62266-42-6-2	C	3	10	9	11	12	9	9	10	12	11	9	9	10
2014DS	IR62266-42-6-2	C	4	10	12	9	9	11	10	10	12	9	10	11	8
2014DS	IR62266-42-6-2	C	5	11	13	11	6	10	11	13	7	9	8	9	10
2014DS	IR62266-42-6-2	H	1	11	10	12	13	10	11	8	8	10	10	11	12
2014DS	IR62266-42-6-2	H	2	5	7	7	5	7	7	7	6	5	7	7	5
2014DS	IR62266-42-6-2	H	3	7	6	7	6	7	7	8	8	7	7	6	6
2014DS	IR62266-42-6-2	H	4	15	10	15	8	8	8	10	11	11	10	10	10
2014DS	IR62266-42-6-2	H	5	8	9	6	6	6	9	8	8	7	7	8	6
2014DS	IR123	C	1	11	18	17	14	10	10	11	9	12	10	11	11
2014DS	IR123	C	2	12	8	11	10	10	11	13	12	11	10	11	12
2014DS	IR123	C	3	13	11	11	12	10	11	15	11	12	13	11	10
2014DS	IR123	C	4	11	12	10	11	16	15	14	11	10	10	11	14
2014DS	IR123	C	5	12	11	10	9	14	18	15	14	14	13	11	10
2014DS	IR123	H	1	13	12	13	12	12	10	14	13	12	11	10	11
2014DS	IR123	H	2	13	11	12	13	11	10	10	12	10	11	12	12
2014DS	IR123	H	3	12	15	14	10	11	13	15	13	11	13	12	10
2014DS	IR123	H	4	10	10	8	11	11	13	11	12	16	13	14	14
2014DS	IR123	H	5	11	12	14	15	10	11	12	14	11	12	12	14
2014DS	M202	C	1	8	8	9	9	8	7	6	7	8	6	7	7
2014DS	M202	C	2	10	8	7	6	9	7	5	7	10	9	11	7
2014DS	M202	C	3	8	7	4	5	6	7	6	5	7	7	6	5
2014DS	M202	C	4	6	6	6	4	7	7	8	7	9	9	6	7
2014DS	M202	C	5	6	8	7	5	6	7	6	4	9	5	4	7
2014DS	M202	H	1	8	10	10	6	7	8	8	10	7	6	8	8
2014DS	M202	H	2	8	10	8	9	10	5	7	6	6	5	8	7
2014DS	M202	H	3	10	6	9	8	7	10	10	9	5	7	8	10
2014DS	M202	H	4	5	7	9	6	10	8	9	8	5	7	8	8
2014DS	M202	H	5	7	7	10	9	6	8	9	7	6	10	8	6
2014DS	Moroberekan	C	1	6	7	7	6	6	7	8	8	5	5	6	6
2014DS	Moroberekan	C	2	5	4	5	8	7	8	6	7	5	4	6	5
2014DS	Moroberekan	C	3	5	5	6	6	5	5	4	4	6	6	5	6
2014DS	Moroberekan	C	4	8	8	6	6	5	7	6	6	5	4	5	7
2014DS	Moroberekan	C	5	7	7	7	9	6	6	5	6	7	6	6	7
2014DS	Moroberekan	H	1	5	6	6	4	6	5	7	6	6	6	5	7
2014DS	Moroberekan	H	2	6	5	6	5	6	6	5	7	8	8	9	10
2014DS	Moroberekan	H	3	7	9	6	6	7	7	4	5	6	6	7	8
2014DS	Moroberekan	H	4	6	6	5	7	7	6	5	7	5	5	7	6
2014DS	Moroberekan	H	5	7	7	5	5	6	7	9	6	5	7	8	8
2014DS	Taipei309	C	1	13	7	7	10	10	9	11	11	10	11	12	10
2014DS	Taipei309	C	2	11	11	9	10	10	10	9	7	9	8	10	10
2014DS	Taipei309	C	3	11	11	7	6	6	11	10	11	11	10	10	9
2014DS	Taipei309	C	4	8	8	7	9	10	11	10	8	12	7	9	10
2014DS	Taipei309	C	5	9	9	11	11	10	12	10	10	13	12	11	10
2014DS	Taipei309	H	1	8	7	10	9	9	10	11	11	10	11	10	10
2014DS	Taipei309	H	2	8	8	6	6	8	5	7	10	10	8	7	7
2014DS	Taipei309	H	3	11	10	9	10	10	9	8	7	14	10	9	8
2014DS	Taipei309	H	4	10	13	9	9	7	10	6	7	8	9	10	10
2014DS	Taipei309	H	5	10	6	6	7	9	9	11	7	9	12	12	9
2014DS	CT9993-5-10-1M	C	1	13	16	14	14	9	17	8	12	13	14	11	8
2014DS	CT9993-5-10-1M	C	2	15	16	12	10	13	13	9	13	15	13	11	12
2014DS	CT9993-5-10-1M	C	3	11	11	15	9	12	11	9	13	13	14	7	16
2014DS	CT9993-5-10-1M	C	4	8	9	8	14	16	10	14	12	12	10	10	18
2014DS	CT9993-5-10-1M	C	5	13	9	12	13	12	12	11	12	17	9	15	10
2014DS	CT9993-5-10-1M	H	1	12	11	12	11	16	8	16	14	14	20	10	13
2014DS	CT9993-5-10-1M	H	2	16	10	10	16	13	12	10	11	15	13	10	15
2014DS	CT9993-5-10-1M	H	3	18	15	12	7	12	7	10	10	14	12	14	14
2014DS	CT9993-5-10-1M	H	4	11	14	10	13	12	10	10	16	10	13	9	16
2014DS	CT9993-5-10-1M	H	5	11	7	12	11	12	12	9	10	17	12	11	13

## Sheet: PanicleNo
Suppl. Table 1: Original data for panicle number for WS (2011) and DS (2014).
Year	Variety	Trt	Rep	no. of hills	1	2	3	4	5	6	7	8	9	10	11	12
2011WS	IR64	C	1	12	14	12	15	14	14	15	14	12	14	11	13	16
2011WS	IR64	C	2	12	16	12	15	12	14	16	16	16	13	14	16	19
2011WS	IR64	H	1	12	15	12	17	16	14	17	18	17	16	14	15	13
2011WS	IR64	H	2	12	15	15	13	17	13	13	17	13	15	12	17	15
2011WS	IR72	C	1	12	17	17	11	11	18	15	15	16	13	13	17	13
2011WS	IR72	C	2	12	16	14	13	14	14	14	12	19	17	15	15	15
2011WS	IR72	H	1	12	15	16	15	15	14	15	15	17	18	17	16	13
2011WS	IR72	H	2	12	16	14	12	19	16	10	13	14	17	13	14	16
2011WS	IR62266-42-6-2	C	1	12	9	8	7	9	7	7	5	10	9	9	8	9
2011WS	IR62266-42-6-2	C	2	12	9	9	8	9	11	9	6	6	10	9	7	11
2011WS	IR62266-42-6-2	H	1	12	12	8	7	11	8	9	7	9	11	7	6	9
2011WS	IR62266-42-6-2	H	2	12	12	10	9	10	10	8	10	8	7	10	11	11
2011WS	IR123	C	1	12	11	13	9	11	14	13	13	13	14	18	16	16
2011WS	IR123	C	2	12	12	10	11	13	18	16	15	15	15	16	14	11
2011WS	IR123	H	1	12	15	9	12	15	15	11	11	17	15	15	18	17
2011WS	IR123	H	2	12	12	15	16	14	15	16	16	12	10	15	17	12
2011WS	M202	C	1	12	15	11	12	12	9	13	13	12	10	10	14	10
2011WS	M202	C	2	12	11	13	13	18	13	13	14	13	10	9	9	11
2011WS	M202	H	1	12	12	9	11	15	10	11	11	14	13	12	9	9
2011WS	M202	H	2	12	13	11	12	9	9	10	7	12	7	12	11	14
2011WS	Moroberekan	C	1	12	8	6	7	7	6	7	6	4	5	6	4	10
2011WS	Moroberekan	C	2	12	8	8	6	5	8	6	7	7	8	7	10	7
2011WS	Moroberekan	H	1	12	7	7	5	7	5	4	6	6	7	5	5	6
2011WS	Moroberekan	H	2	12	8	7	6	6	6	6	5	5	7	9	10	5
2011WS	Taipeo309	C	1	12	8	10	7	8	12	12	13	8	9	11	10	11
2011WS	Taipeo309	C	2	12	15	11	14	9	8	9	9	9	11	9	10	9
2011WS	Taipeo309	H	1	12	8	10	6	10	11	9	6	8	11	13	7	9
2011WS	Taipeo309	H	2	12	12	12	9	11	11	11	13	13	8	14	8	10
2011WS	CT9993-5-10-1M	C	1	12	11	8	12	11	13	10	9	11	9	11	11	11
2011WS	CT9993-5-10-1M	C	2	12	9	10	12	8	13	10	10	11	11	7	11	13
2011WS	CT9993-5-10-1M	H	1	12	11	10	11	11	12	11	12	12	11	10	8	10
2011WS	CT9993-5-10-1M	H	2	12	13	10	10	10	9	13	9	10	11	11	8	11
2014DS	IR64	C	1	12	12	8	10	11	9	9	12	11	10	11	9	10
2014DS	IR64	C	2	12	11	6	10	12	12	8	10	12	8	10	12	9
2014DS	IR64	C	3	12	11	12	13	11	10	7	9	10	11	12	7	8
2014DS	IR64	C	4	12	15	13	14	15	12	11	12	14	13	12	14	11
2014DS	IR64	C	5	12	13	12	13	11	12	9	11	10	12	9	10	13
2014DS	IR64	H	1	12	15	14	11	14	10	12	11	10	10	12	10	11
2014DS	IR64	H	2	12	9	10	11	12	14	13	14	14	13	11	10	11
2014DS	IR64	H	3	12	9	13	14	10	11	11	12	12	11	11	10	9
2014DS	IR64	H	4	12	11	8	10	10	13	14	12	12	12	11	11	12
2014DS	IR64	H	5	12	13	14	10	12	13	14	12	13	9	11	12	15
2014DS	IR72	C	1	12	13	12	16	14	13	12	13	14	10	12	14	13
2014DS	IR72	C	2	12	13	13	14	12	13	12	14	14	15	13	12	13
2014DS	IR72	C	3	12	17	15	16	12	13	14	14	10	12	11	12	11
2014DS	IR72	C	4	12	13	14	13	10	10	12	14	11	13	14	13	10
2014DS	IR72	C	5	12	15	9	12	13	14	9	11	13	12	11	12	9
2014DS	IR72	H	1	12	14	10	11	15	20	17	14	15	16	11	10	12
2014DS	IR72	H	2	12	9	10	10	11	10	9	10	11	14	11	11	10
2014DS	IR72	H	3	12	18	11	17	15	11	10	15	14	16	13	14	15
2014DS	IR72	H	4	12	13	11	9	8	7	6	9	13	11	12	10	14
2014DS	IR72	H	5	12	11	13	13	12	11	15	12	15	15	15	12	10
2014DS	IR62266-42-6-2	C	1	12	10	12	10	11	13	11	10	12	10	9	10	11
2014DS	IR62266-42-6-2	C	2	12	9	9	7	10	10	8	7	9	10	7	9	12
2014DS	IR62266-42-6-2	C	3	12	10	9	11	12	9	9	10	12	11	9	9	10
2014DS	IR62266-42-6-2	C	4	12	10	12	9	9	11	10	10	12	9	10	11	8
2014DS	IR62266-42-6-2	C	5	12	11	13	11	6	10	11	13	7	9	8	9	10
2014DS	IR62266-42-6-2	H	1	12	11	10	12	13	10	11	8	8	10	10	11	12
2014DS	IR62266-42-6-2	H	2	12	5	7	7	5	7	7	7	6	5	7	7	5
2014DS	IR62266-42-6-2	H	3	12	7	6	7	6	7	7	8	8	7	7	6	6
2014DS	IR62266-42-6-2	H	4	12	15	10	15	8	8	8	10	11	11	10	10	10
2014DS	IR62266-42-6-2	H	5	12	8	9	6	6	6	9	8	8	7	7	8	6
2014DS	IR123	C	1	12	11	18	17	14	10	10	11	9	12	10	11	11
2014DS	IR123	C	2	12	12	8	11	10	10	11	13	12	11	10	11	12
2014DS	IR123	C	3	12	13	11	11	12	10	11	15	11	12	13	11	10
2014DS	IR123	C	4	12	11	12	10	11	16	15	14	11	10	10	11	14
2014DS	IR123	C	5	12	12	11	10	9	14	18	15	14	14	13	11	10
2014DS	IR123	H	1	12	13	12	13	12	12	10	14	13	12	11	10	11
2014DS	IR123	H	2	12	13	11	12	13	11	10	10	12	10	11	12	12
2014DS	IR123	H	3	12	12	15	14	10	11	13	15	13	11	13	12	10
2014DS	IR123	H	4	12	10	10	8	11	11	13	11	12	16	13	14	14
2014DS	IR123	H	5	12	11	12	14	15	10	11	12	14	11	12	12	14
2014DS	M202	C	1	12	8	8	9	9	8	7	6	7	8	6	7	7
2014DS	M202	C	2	12	10	8	7	6	9	7	5	7	10	9	11	7
2014DS	M202	C	3	12	8	7	4	5	6	7	6	5	7	7	6	5
2014DS	M202	C	4	12	6	6	6	4	7	7	8	7	9	9	6	7
2014DS	M202	C	5	12	6	8	7	5	6	7	6	4	9	5	4	7
2014DS	M202	H	1	12	8	10	10	6	7	8	8	10	7	6	8	8
2014DS	M202	H	2	12	8	10	8	9	10	5	7	6	6	5	8	7
2014DS	M202	H	3	12	10	6	9	8	7	10	10	9	5	7	8	10
2014DS	M202	H	4	12	5	7	9	6	10	8	9	8	5	7	8	8
2014DS	M202	H	5	12	7	7	10	9	6	8	9	7	6	10	8	6
2014DS	Moroberekan	C	1	12	6	7	7	6	6	7	8	8	5	5	6	6
2014DS	Moroberekan	C	2	12	5	4	5	8	7	8	6	7	5	4	6	5
2014DS	Moroberekan	C	3	12	5	5	6	6	5	5	4	4	6	6	5	6
2014DS	Moroberekan	C	4	12	8	8	6	6	5	7	6	6	5	4	5	7
2014DS	Moroberekan	C	5	12	7	7	7	9	6	6	5	6	7	6	6	7
2014DS	Moroberekan	H	1	12	5	6	6	4	6	5	7	6	6	6	5	7
2014DS	Moroberekan	H	2	12	6	5	6	5	6	6	5	7	8	8	9	10
2014DS	Moroberekan	H	3	12	7	9	6	6	7	7	4	5	6	6	7	8
2014DS	Moroberekan	H	4	12	6	6	5	7	7	6	5	7	5	5	7	6
2014DS	Moroberekan	H	5	12	7	7	5	5	6	7	9	6	5	7	8	8
2014DS	Taipei309	C	1	12	13	7	7	10	10	9	11	11	10	11	12	10
2014DS	Taipei309	C	2	12	11	11	9	10	10	10	9	7	9	8	10	10
2014DS	Taipei309	C	3	12	11	11	7	6	6	11	10	11	11	10	10	9
2014DS	Taipei309	C	4	12	8	8	7	9	10	11	10	8	12	7	9	10
2014DS	Taipei309	C	5	12	9	9	11	11	10	12	10	10	13	12	11	10
2014DS	Taipei309	H	1	12	8	7	10	9	9	10	11	11	10	11	10	10
2014DS	Taipei309	H	2	12	8	8	6	6	8	5	7	10	10	8	7	7
2014DS	Taipei309	H	3	12	11	10	9	10	10	9	8	7	14	10	9	8
2014DS	Taipei309	H	4	12	10	13	9	9	7	10	6	7	8	9	10	10
2014DS	Taipei309	H	5	12	10	6	6	7	9	9	11	7	9	12	12	9
2014DS	CT9993-5-10-1M	C	1	12	13	16	14	14	9	17	8	12	13	14	11	8
2014DS	CT9993-5-10-1M	C	2	12	15	16	12	10	13	13	9	13	15	13	11	12
2014DS	CT9993-5-10-1M	C	3	12	11	11	15	9	12	11	9	13	13	14	7	16
2014DS	CT9993-5-10-1M	C	4	12	8	9	8	14	16	10	14	12	12	10	10	18
2014DS	CT9993-5-10-1M	C	5	12	13	9	12	13	12	12	11	12	17	9	15	10
2014DS	CT9993-5-10-1M	H	1	12	12	11	12	11	16	8	16	14	14	20	10	13
2014DS	CT9993-5-10-1M	H	2	12	16	10	10	16	13	12	10	11	15	13	10	15
2014DS	CT9993-5-10-1M	H	3	12	18	15	12	7	12	7	10	10	14	12	14	14
2014DS	CT9993-5-10-1M	H	4	12	11	14	10	13	12	10	10	16	10	13	9	16
2014DS	CT9993-5-10-1M	H	5	12	11	7	12	11	12	12	9	10	17	12	11	13

## Sheet: YieldComponents_2011WS
Suppl. Table 1: Original data for all yield components for WS (2011).
Variety	Trt	Rep	No. of hills	Biomass (g/m2)	Straw (g)	Rachis (g)	Panicle/m2	Spikelet/m2	Spikelet/panicle	Seed set (%)	Yield (g/m2)	1000 grain wt. (g)	Harvest Index
IR64	C	1	12	1061.73	248.1	14.2	341.667	24978.1	73.1067	82.0297	578.731	24.598	0.460592
IR64	C	2	12	1130.58	269.1	14.2	372.917	26737	71.697	80.2483	606.636	24.7508	0.450948
IR64	H	1	12	1112.27	298.4	12.6	383.333	26012.2	67.8579	75.1539	513.553	23.3247	0.379903
IR64	H	2	12	1013.44	266.6	12.5	364.583	23179.4	63.5777	75.5748	478.843	23.8815	0.396851
IR72	C	1	12	1167.48	277.7	15.1	366.667	29300.6	79.9107	81.8962	626.907	23.0091	0.443979
IR72	C	2	12	964.476	218.7	12.2	370.833	26168.5	70.5668	82.1939	544.092	22.4208	0.462005
IR72	H	1	12	1054.32	270.9	13.8	387.5	27559.3	71.1208	73.6784	509.084	22.173	0.385203
IR72	H	2	12	1001.71	240.7	12.5	362.5	25642.8	70.7387	81.3257	534.05	22.396	0.443403
IR62266-42-6-2	C	1	12	1017.92	223.8	10.5	202.083	21627.8	107.024	87.034	603.971	29.0659	0.474481
IR62266-42-6-2	C	2	12	972.778	228.8	10.6	216.667	20657.4	95.3416	81.7128	534.474	28.928	0.431855
IR62266-42-6-2	H	1	12	991.415	238.2	12.2	216.667	21558.9	99.5025	81.6457	529.509	26.878	0.420225
IR62266-42-6-2	H	2	12	995.578	241.3	13	241.667	20721.9	85.7458	81.1999	525.116	27.5143	0.432516
M202	C	1	12	788.08	192.2	6.8	293.75	15681.6	53.384	100	425.837	23.9162	0.444101
M202	C	2	12	765.156	184.1	7.9	306.25	15335.9	50.0764	100	414.253	23.9566	0.437146
M202	H	1	12	698.593	179.6	6	283.333	13691.4	48.3224	100	355.263	22.7725	0.416597
M202	H	2	12	614.937	168.3	6	264.583	11186.3	42.2791	100	283.347	22.4396	0.371044
Moroberekan	C	1	12	1157.16	322.9	9.4	158.333	19873.9	125.519	89.7895	527.791	26.5207	0.367403
Moroberekan	C	2	12	1147.43	322.8	9.7	181.25	17225.6	95.0379	100	520.84	26.7728	0.374228
Moroberekan	H	1	12	864.409	250.8	8.8	145.833	12717.9	87.2082	100	366.803	26.2793	0.33258
Moroberekan	H	2	12	962.28	261.6	7.1	166.667	15447.3	92.6839	100	459.865	26.7648	0.38069
Taipei309	C	1	12	1117.77	265.9	12.1	247.917	25304.2	102.067	85.3596	610.24	25.1491	0.446515
Taipei309	C	2	12	1050.84	245.5	12.3	256.25	23310.7	90.9684	88.5623	586.204	24.9501	0.465553
Taipei309	H	1	12	958.16	258	9.5	225	17257.2	76.6986	100	456.22	23.2682	0.391503
Taipei309	H	2	12	1169.76	297.9	12.3	275	26686.6	97.0421	84.4488	593.089	23.4453	0.407367
CT9993-5-10-1M	C	1	12	1125.86	275.2	13	264.583	24882.4	94.0437	77.2829	585.236	26.8989	0.427875
CT9993-5-10-1M	C	2	12	1246.93	307.3	13.9	260.417	26363	101.234	82.2639	648.913	26.4441	0.426132
CT9993-5-10-1M	H	1	12	1110.53	291.7	12.4	268.75	23294.3	86.6766	79.5951	533.265	25.2677	0.394022
CT9993-5-10-1M	H	2	12	1082.42	286.9	12.1	260.417	23574.5	90.5259	75.0888	508.993	25.2935	0.384122

## Sheet: YieldComponents_2014DS
Suppl. Table 1: Original data for all yield components for DS (2014).
Variety	Trt	Rep	No. of hills	Biomass (g/m2)	Straw (g)	Rachis (g)	Panicle/m2	Spikelet/m2	Spikelet/panicle	Seed set (%)	Yield (g/m2)	1000 grain wt. (g)	Harvest Index
IR64	C	1	12	1059.09	218.7	13.8	254.167	23328.3	91.7836	96.1434	664.257	25.5955	0.535457
IR64	C	2	12	1098.62	226.6	13.9	250	24926.9	99.7076	95.4599	690.68	25.0827	0.531941
IR64	C	3	12	1105.3	233.5	14.3	252.083	25555	101.375	92.5379	676.93	24.8074	0.517839
IR64	C	4	12	1181.87	252.8	14.5	325	26224.3	80.69	95.0469	721.815	25.184	0.516601
IR64	C	5	12	1132.72	228.9	14.8	281.25	26842.1	95.4385	94.1929	720.622	24.6843	0.538663
IR64	H	1	12	1104.75	225.7	15.2	291.667	26730.8	91.6483	94.2809	695.67	24.0674	0.526463
IR64	H	2	12	1107.95	242.7	14.5	295.833	25671.4	86.7764	93.1311	658.461	23.8326	0.502452
IR64	H	3	12	1203.04	246.9	16.1	277.083	29140.3	105.168	95.2178	756.812	23.7501	0.531139
IR64	H	4	12	1146.15	239.6	14.8	283.333	27948.7	98.6425	92.8491	710.043	24.0128	0.509505
IR64	H	5	12	1269.91	279.9	16.3	308.333	29097.6	94.3704	93.1283	751.936	24.0086	0.50233
IR72	C	1	12	1306.02	276	17.4	325	34117.5	104.977	90.6923	797.239	22.8523	0.507267
IR72	C	2	12	942.728	109.3	18.2	329.167	34907.8	106.049	89.3825	778.737	22.3496	0.682113
IR72	C	3	12	1543.4	343.9	19.6	327.083	37627.4	115.039	91.8337	901.016	22.726	0.491123
IR72	C	4	12	1194.01	263.6	15	306.25	30463.4	99.4723	90.3948	702.033	22.3918	0.487154
IR72	C	5	12	966.329	218.7	12.6	291.667	24222	83.047	90.3869	556.33	22.6836	0.465579
IR72	H	1	12	1349.11	321.4	18.2	343.75	33586	97.7046	88.3619	734.516	22.2582	0.441816
IR72	H	2	12	1343.78	328.9	17.3	262.5	30908.6	117.747	90.6139	712.554	22.1484	0.445018
IR72	H	3	12	1475.4	321.3	19.9	352.083	38514.6	109.391	91.0936	877.804	22.1177	0.495286
IR72	H	4	12	1247.98	288.8	17.5	256.25	31845	124.273	91.6067	703.085	21.9274	0.459799
IR72	H	5	12	1482.36	358.6	20.4	320.833	35615.3	111.009	90.8128	795.75	22.0749	0.438047
IR62266-42-6-2	C	1	12	1198.99	280.4	12.5	268.75	25358	94.3554	88.8441	678.748	28.3955	0.436282
IR62266-42-6-2	C	2	12	1136.67	262.9	11.6	222.917	24158.4	108.374	86.9987	643.748	27.6963	0.441785
IR62266-42-6-2	C	3	12	1283.41	307.8	12.6	252.083	26520	105.203	86.034	705.545	27.8832	0.436742
IR62266-42-6-2	C	4	12	1141.52	258	11.8	252.083	24735.2	98.1231	89.1751	667.639	27.5541	0.461924
IR62266-42-6-2	C	5	12	1181.57	275.3	11.6	245.833	24592.7	100.038	87.6155	670.264	28.3224	0.444475
IR62266-42-6-2	H	1	12	1362.73	317.8	14.8	262.5	31052.2	118.294	88.2505	756.122	27.2495	0.404848
IR62266-42-6-2	H	2	12	876.96	204.7	8.8	156.25	19018.4	121.718	89.7591	500.87	27.3251	0.42229
IR62266-42-6-2	H	3	12	1003.76	235.8	10.4	170.833	22367.1	130.929	84.9265	563.338	27.1099	0.427446
IR62266-42-6-2	H	4	12	1297.93	298	12.7	262.5	29384.7	111.942	85.0346	734.843	27.2646	0.426209
IR62266-42-6-2	H	5	12	1001.79	230.3	11	183.333	23072.1	125.848	85.1489	560.099	27.1723	0.402003
IR123	C	1	12	1118.83	226.5	16	300	32289.3	107.631	90.7944	705.412	21.4695	0.510937
IR123	C	2	12	1017.28	219.3	14.4	272.917	26457.5	96.9435	91.2772	607.646	22.1057	0.493014
IR123	C	3	12	1112.86	227.8	15.9	291.667	30271.6	103.788	90.9914	692.3	21.8787	0.514592
IR123	C	4	12	1278.23	256.2	17.9	302.083	35409.2	117.217	91.1566	811.693	22.3412	0.521338
IR123	C	5	12	1259.95	250	17.6	314.583	35852.9	113.969	90.4563	806.706	22.1768	0.524504
IR123	H	1	12	1120.36	234.4	15.4	297.917	32806.1	110.118	91.2157	692.282	20.7197	0.48659
IR123	H	2	12	1076.8	235.3	14.1	285.417	29190	102.271	93.0861	643.253	21.0186	0.479112
IR123	H	3	12	1125.61	243.5	15.2	310.417	29185.7	94.021	92.6803	676.036	21.8635	0.495044
IR123	H	4	12	1435.26	315.4	19.3	297.917	38187.7	128.182	88.8306	844.339	22.0287	0.480086
IR123	H	5	12	1115.09	247.1	14.8	308.333	30198.6	97.9415	89.6404	653.414	21.3913	0.479463
M202	C	1	12	633.385	125.1	6.7	187.5	17789.3	94.8765	88.7864	411.318	22.6619	0.541706
M202	C	2	12	638.08	123.6	6.2	200	16633.3	83.1665	94.1689	424.183	23.4612	0.560284
M202	C	3	12	567.774	117	5.4	152.083	15254.9	100.306	88.9141	358.72	22.9895	0.518764
M202	C	4	12	678.443	140.6	6.9	170.833	16657.5	97.5075	94.494	428.355	23.7434	0.526405
M202	C	5	12	502.739	99.1	5.4	154.167	12555.3	81.4395	93.7896	329.147	24.2039	0.544401
M202	H	1	12	909.553	293	5.3	200	15475	77.3752	85.8695	331.061	22.1116	0.272712
M202	H	2	12	490.638	107.5	4.7	185.417	11908.2	64.2242	91.6744	296.076	23.5688	0.485848
M202	H	3	12	451.966	89.2	4.2	206.25	12664.8	61.4051	90.8315	297.944	22.6863	0.502855
M202	H	4	12	711.964	139.9	6.6	187.5	18803.4	100.285	93.9067	469.722	23.0812	0.545443
M202	H	5	12	660.856	125.8	6.3	193.75	18156.4	93.7106	91.0092	445.007	23.6325	0.541908
Moroberekan	C	1	12	1077.49	312.1	7.6	160.417	16593.2	103.438	93.8361	474.509	26.4461	0.373315
Moroberekan	C	2	12	1385.18	411.9	10.6	145.833	20005.8	137.182	91.3448	580.023	27.4341	0.3562
Moroberekan	C	3	12	1214.74	348.9	8.3	131.25	18499.5	140.949	96.1693	545.395	26.5286	0.382009
Moroberekan	C	4	12	1102.24	325.4	8.4	152.083	16663.8	109.57	91.6147	467.26	27.1137	0.34529
Moroberekan	C	5	12	1165.52	355.5	8.3	164.583	17275	104.962	89.6879	466.948	26.8957	0.32113
Moroberekan	H	1	12	1093	319.9	7.8	143.75	16468.2	114.561	95.6681	474.868	26.2615	0.361631
Moroberekan	H	2	12	1279.22	373.6	9.5	168.75	18716.8	110.915	94.9149	556.254	27.2264	0.365329
Moroberekan	H	3	12	1279.14	366.1	9.4	162.5	19663.6	121.006	95.2241	574.554	26.7921	0.373747
Moroberekan	H	4	12	1186.72	344.7	8.7	150	17590.3	117.269	94.2699	519.527	27.2716	0.368594
Moroberekan	H	5	12	1209.1	344.3	9.8	166.667	19454.4	116.727	92.5279	541.96	26.1463	0.377212
Taipei309	C	1	12	1574.58	387.7	14.5	252.083	33224.5	131.8	95.7228	851.442	23.161	0.460407
Taipei309	C	2	12	1342.57	332.2	11.4	237.5	28331.7	119.292	92.7066	723.114	23.8142	0.45901
Taipei309	C	3	12	1472.97	350.4	12	235.417	31445.7	133.574	96.5814	831.063	23.6028	0.482251
Taipei309	C	4	12	1296.74	341.1	10.7	227.083	25240.6	111.151	93.5158	648.819	23.8682	0.423068
Taipei309	C	5	12	1389.6	374.7	11	266.667	25977.2	97.4146	96.1154	677.976	23.4636	0.415989
Taipei309	H	1	12	1262.29	323	11.6	241.667	27403.6	113.394	92.451	650.174	22.4181	0.427781
Taipei309	H	2	12	1319.87	341	11.5	187.5	27441.4	146.354	93.2288	674.674	22.9156	0.430135
Taipei309	H	3	12	1344.08	357	11.6	239.583	27901.1	116.457	91.7222	662.34	22.6081	0.409223
Taipei309	H	4	12	1391.05	352.9	11.8	225	28980.2	128.801	95.0013	729.28	22.9005	0.445925
Taipei309	H	5	12	1406.27	364.7	11.6	222.917	28073	125.935	94.5799	717.884	23.3633	0.435167
CT9993-5-10-1M	C	1	12	1375.06	342	17	310.417	33531.7	108.022	88.4967	714.008	20.9217	0.428077
CT9993-5-10-1M	C	2	12	1356.04	360.2	16.4	316.667	27187.4	85.8549	87.8026	651.727	23.9754	0.401034
CT9993-5-10-1M	C	3	12	1333.14	336.7	17	293.75	33480.9	113.978	90.1251	683.485	20.0141	0.416846
CT9993-5-10-1M	C	4	12	1216.65	325	14	293.75	26829.2	91.3333	90.5557	583.529	20.7975	0.405452
CT9993-5-10-1M	C	5	12	1261.18	354.7	14.8	302.083	26654.8	88.2366	88.4398	559.869	20.5596	0.375169
CT9993-5-10-1M	H	1	12	1294.49	358.4	15.8	327.083	27809.8	85.0235	91.367	589.255	20.016	0.386968
CT9993-5-10-1M	H	2	12	1390.49	364.1	16.5	314.583	32037.6	101.841	92.8528	686.744	20.006	0.413804
CT9993-5-10-1M	H	3	12	1482.95	371.7	18.4	302.083	36289.6	120.131	93.2723	771.468	19.8768	0.432079
CT9993-5-10-1M	H	4	12	1249.01	341.2	19.9	300	26408.8	88.0293	91.9327	569.006	20.2279	0.38795
CT9993-5-10-1M	H	5	12	1214.99	310.8	17.4	285.417	28702.3	100.563	89.4623	604.778	20.3597	0.419505
