# Supplementary material for: Season Affects Yield and Metabolic Profiles of Rice (Oryza sativa) under High Night Temperature Stress in the Field
Source: Int J Mol Sci. 2020 Apr 30;21(9):3187. doi: 10.3390/ijms21093187 (PMC7247591; doi:10.3390/ijms21093187)
Supplement: Supplementary file 1 [file ijms-21-03187-s001.zip › Suppl. Table 2 new.xlsx]

## Sheet: flagleaf_WS2011
Suppl. Table 2: Corrected normalized metabolome data in leaves and panicles of eight rice cultivars at control and HNT conditions for WS and DS. Original intensities of each metabolite were normalized to the average original intensity (response) of all annotated analytes in a sample and log10-transformed. Transformed data were corrected for analytical batch and sequence effects according to the p…
Class	ID ANALYTE	Name	MPIMP-ID	Sum Formula	KEGG-ID [preferred]	CAS-ID [preferred]	Derivate	Field_flag leaf_Control_CT9993-5-10-1M	Field_flag leaf_Control_CT9993-5-10-1M	Field_flag leaf_Control_CT9993-5-10-1M	Field_flag leaf_Control_CT9993-5-10-1M	Field_flag leaf_Control_CT9993-5-10-1M	Field_flag leaf_Control_CT9993-5-10-1M	Field_flag leaf_Control_IR62266-42-6-2	Field_flag leaf_Control_IR62266-42-6-2	Field_flag leaf_Control_IR62266-42-6-2	Field_flag leaf_Control_IR62266-42-6-2	Field_flag leaf_Control_IR62266-42-6-2	Field_flag leaf_Control_IR62266-42-6-2	Field_flag leaf_Control_IR64	Field_flag leaf_Control_IR64	Field_flag leaf_Control_IR64	Field_flag leaf_Control_IR64	Field_flag leaf_Control_IR64	Field_flag leaf_Control_IR64	Field_flag leaf_Control_IR72	Field_flag leaf_Control_IR72	Field_flag leaf_Control_IR72	Field_flag leaf_Control_IR72	Field_flag leaf_Control_IR72	Field_flag leaf_Control_IR72	Field_flag leaf_Control_IRRI123	Field_flag leaf_Control_IRRI123	Field_flag leaf_Control_IRRI123	Field_flag leaf_Control_IRRI123	Field_flag leaf_Control_IRRI123	Field_flag leaf_Control_IRRI123	Field_flag leaf_Control_M202	Field_flag leaf_Control_M202	Field_flag leaf_Control_M202	Field_flag leaf_Control_M202	Field_flag leaf_Control_M202	Field_flag leaf_Control_M202	Field_flag leaf_Control_Moroberekan	Field_flag leaf_Control_Moroberekan	Field_flag leaf_Control_Moroberekan	Field_flag leaf_Control_Moroberekan	Field_flag leaf_Control_Moroberekan	Field_flag leaf_Control_Moroberekan
Acids	A176002-101	Aconitic acid, cis-	M000113	C6H6O6	C00417	585-84-2	Aconitic acid, cis- (3TMS)	0.810373	2.10996	3.5292	1.76015	2.08337	1.32292	1.69532	2.99989	5.57405	3.16797	3.71608	3.12852	0.724963	2.40245	1.54251	2.15174	2.15757	1.30374	0.515785	1.74686	5.47969	2.21256	0.934478	1.5551	0.594352	1.39519	2.1825	2.12582	2.49022	2.09162		2.16798	4.54712	1.22328	1.51814	1.70785	1.51356	2.2414	1.2835	1.75426	1.16253	1.9694
Acids	A179001-101	Arabinonic acid	M000994	NA	NA	NA	Arabinonic acid (5TMS)			0.613305				0.327357	0.200575		0.442018	0.238553	0.217831	1.06498								0.181164				0.434936		0.398353		0.564611		0.362148	0.426539	0.820491	0.384861	0.516154	0.176051	0.416234	0.518794	0.373452	0.303957	0.339299	0.27776
Acids	A128003-101	Benzoic acid,	M000347	C7H6O2	C00180	65-85-0	Benzoic acid, (1TMS)	1.81387	0.831593	2.71477	1.38549	1.32023	0.825207	6.65976	2.04429	2.69895	2.97981	1.89759	2.01193	4.19791	2.14646	0.908928	0.878021	0.887463	1.0591	2.30293	0.926718	3.86965	0.861203	1.19732	1.10088	0.954154	0.986889	1.6853	1.67962	0.813692	0.657667	4.07306	3.50146	12.2377	2.75041	2.84451	1.99759	1.31698	1.75883	0.911154	1.46361	2.02335	1.16009
Acids	A177017-101	Benzoic acid, 2,5-dihydroxy-	M000988	NA	NA	NA	Benzoic acid, 2,5-dihydroxy- (3TMS)	1.19599	0.394693	11.1501	0.507578	2.39737	0.414548	2.68314	0.3176	3.24936	0.321188	2.58385	0.407686	5.58187	3.55263	2.09935	0.298164	0.301252	0.418284	3.39276	0.887071	8.06177	0.533695	1.88848	1.47499	1.08137	0.376097	7.97123	5.06088	0.537619	1.84707	0.270568	1.01934	4.23988	0.82879	0.223522	0.3146	0.190134	0.0903728	0.0900099	0.169751		0.145126
Acids	A183004-101	Benzoic acid, 3,4-dihydroxy-	M001002	NA	NA	NA	Benzoic acid, 3,4-dihydroxy- (3TMS)			6.94113					6.99889			6.27788																					7.99874	7.94483				6.87504	8.82783
Acids	A164003-101	Benzoic acid, 4-hydroxy-	M000463	C7H6O3	C00156	99-96-7	Benzoic acid, 4-hydroxy- (2TMS)		0.735408	1.71604	2.35267	1.84804			0.677196	1.71851	2.02113			0.941741	2.45469	0.987345		0.909018	1.43372			1.85838			1.38586	0.716218	0.845111	0.914761	2.15702	1.15398			0.935207	2.71013	0.755699	1.11608	0.96677		1.38964	0.635375	0.965406	1.20308	0.949563
Acids	A098003-101	Boric-acid	M000000	NA	NA	NA	Boric-acid (3TMS)	12.2023	8.5451	3.66862	7.62981	6.99503	7.02668	6.03064	5.0953	5.5224	5.72645	5.23426	6.5798	6.46296	7.03153	6.89802	7.63879	9.58012	4.46787	7.60677	4.13927	5.60411	7.22585	2.6183	5.12439	5.57059	7.72653	3.30737	5.05729	5.11873	3.43757	7.41397	4.67727	3.98685	5.02942	7.45099	5.57749	5.76657	4.97514	5.66257	7.34978	6.05073	3.27983
Acids	A182004-101	Citric acid	M000069	C6H8O7	C00158	77-92-9	Citric acid (4TMS)	6.53308	5.07248	8.50893	6.25531	8.67764	5.85169	10.1561	7.2386	7.79153	6.45139	7.04542	7.80094	9.03325	8.75644	8.61431	7.46669	7.43741	6.48158	6.93134	5.54828	7.84066	4.59857	6.06709	5.70035	5.36849	3.82661	7.20446	10.0571	7.62483	6.29912	9.06706	7.16537	10.7764	10.3887	7.28829	9.52617	5.4334	5.7626	4.1981	5.85766	5.04599	5.64061
Acids	A137001-101	Fumaric acid	M000067	C4H4O4	C00122	110-17-8	Fumaric acid (2TMS)		0.977323	1.9705	0.672224	1.36895	0.76318	2.70935	4.11985	3.73744	4.81141	2.656	2.49295	1.38343	2.35411	1.81525	2.56236	1.42242	1.95624	0.567536	1.93933	1.75344	1.64453	0.370872	1.34784	0.80314	1.12875	2.17591	4.04962	2.95489	2.72478	1.23686	6.4778	11.4767	3.5098	5.10572	3.49845	3.60732	5.32038	2.39372	4.97275	4.7073	3.58419
Acids	A158004-101	Glutaric acid, 2-oxo-	M000571	C5H6O5	C00026	328-50-7	Glutaric acid, 2-oxo- (1MEOX) (2TMS) MP	1.9779	1.45439	5.29858	0.777074	3.05196	1.24125	1.45166	1.2661	3.76622	1.41227	3.24604	1.59505	1.65231	3.79986	3.31807	1.17751	0.89629	0.634147	1.87305	2.13056	7.87623	0.567214	1.78543	1.08258	1.42555	0.609212	5.06752	5.47526	2.33698	1.16338	4.02176	9.68323	6.07415	4.70329	6.66913	4.48714	1.73919	1.73834	0.843222	2.5313	1.8695	2.10715
Acids	A106002-101	Glycolic acid	M000886	C2H4O3	C00160	79-14-1	Glycolic acid (2TMS)	1.64365	1.51097	3.30451	1.70668	0.767352	2.19514	1.94037	1.87534	0.966253	2.02806	0.846465	1.39227	2.56316	1.30187	0.893996	1.90816	1.43841	2.14942	1.67075	2.18114	3.56198	2.04403	0.675765	2.46112	1.03426	2.19265	1.42949	1.06286	2.22888	2.9594	2.54039	1.93999	5.07873	1.88791	1.58089	1.08913	2.53364	2.28842	1.19342	0.754067	0.83396	0.66816
Acids	A127007-101	Isocaproic acid, 2-oxo-	M000441	NA	NA	NA	Isocaproic acid, 2-oxo- (1MEOX) (1TMS) MP			0.394875																		0.624804				0.422986		0.724868		0.693849				0.545089		0.737933
Acids	A182003-101	Isocitric acid	M000608	C6H8O7	C00311	320-77-4	Isocitric acid (4TMS)	9.1659	4.13839	3.83938	5.70475	5.42944	4.43132	12.8083	9.14487	8.87837	7.67185	8.82475	8.4231	4.16881	3.83245	3.20896	2.63833	2.85787	2.40897	4.88507	5.88343	6.65772	4.06843	4.63944	5.28685	3.22492	4.94314	4.571	4.32776	4.09422	3.7841	6.73046	8.30233	5.6932	4.2295	8.10248	5.74973	6.65968	8.95332	8.32523	7.5627	6.59516	7.30087
Acids	A105001-101	Lactic acid	M000100	C3H6O3	C00186	79-33-4	Lactic acid (2TMS)	12.6117	5.69663	3.35396	4.10301	4.23236	1.93337	8.50727	3.67685	3.25887	4.88104	3.36892	2.83481	5.56634	3.78678	1.74095	3.05206	9.00445	2.79548	10.1731	3.08103	3.38263	2.15131	2.50863	3.66579	4.91272	5.83735	2.64665	3.36372	2.91251	2.68601	10.7741	7.09671	4.23686	2.90914	3.05092	5.39087	2.84345	4.40599	1.4123	4.19507	4.71742	2.33598
Acids	A178005-101	Lyxonic acid	M000991	NA	NA	NA	Lyxonic acid (5TMS)	0.928082	2.19992	11.1501	1.87884	0.578939	2.18369	2.07676	1.91277	1.97689	1.95461	2.10162	1.72388	3.06573	2.2715	1.2226	1.87673	1.4637	1.66454	1.71736	1.46182	4.45531	1.68778	0.950724	2.04717	0.903027	1.45124	3.90363	1.60661	2.16666	2.50892	2.06983	2.48356	7.72874	3.4757	2.04952	1.26316	1.59441	1.68561	1.4131	1.05827	1.06142	1.23294
Acids	A175004-101	Lyxonic acid-1,4-lactone	M001180	NA	NA	NA	Lyxonic acid-1,4-lactone (3TMS)	0.429407	1.14944	11.1501	1.15302	0.506025	1.00987	1.01925	0.758358	1.26203	0.696814	1.03986	0.720584	2.75231	2.23867	0.924018	0.78256	0.754003	0.692595	1.17802	0.698542	5.35978	0.864008	0.627654	0.956624	0.422246	0.579798	4.01687	1.19002	0.852392	0.973812	0.857725	1.59747	7.5225	2.99485	1.06985	0.883581	0.824299	0.881004	0.653562	0.537065	0.424907	0.642518
Acids	A149001-101	Malic acid	M000065	C4H6O5	C00149	97-67-6	Malic acid (3TMS)	1.8725	0.793	3.44566	0.405839	3.72942	0.876293	6.88524	4.4925	8.21568	5.22116	6.99262	6.55065	1.02848	1.89183	1.57219	0.85373	0.44575	0.452453	0.906015	1.31056	3.12469	0.366569	0.738589	0.445482	0.87949	0.452988	2.36036	5.84497	2.27828	1.4597	7.31673	9.61079	9.69912	6.38909	9.11692	4.90335	9.35814	10.2402	6.34886	11.7443	6.89841	10.1749
Acids	A139020-101	Malic-acid_1_methylester	M000000	NA	NA	NA	Malic-acid_1_methylester (2TMS)		3.73086	4.75341	3.41821	4.04923			4.24635	3.97852	3.55943	7.23849			3.15273						3.24111							5.18701	4.47668	5.17389	7.81241		7.18411	10.0646	3.57222	6.78074		10.8416	12.4963	3.85717	6.20208	3.93255	10.4708
Acids	A113002-101	Oxalic acid	M000070	C2H2O4	C00209	144-62-7	Oxalic acid (2TMS)	0.353686	1.53883	0.625284	2.34425	4.73966	1.65284	1.26037	0.72692	1.10294	0.945192	1.43078	0.492094	1.13066	1.32373	0.824773	1.98207	0.491487	1.14243	7.71281	1.50463	1.20526	1.02118	2.01238	1.35754	0.603001	1.95708	0.786019	2.04728	0.496046	0.871637	7.75372	7.82115	2.67449	2.39435	5.07182	0.935931	9.67454	6.23923	2.65622	10.4498	9.2663	12.7896
Acids	A108002-101	Pyruvic acid	M000071	NA	NA	NA	Pyruvic acid (2TMS)	9.82259	5.57417	9.52047	7.40219	8.56525	6.22449	13.429	6.17128	5.39745	7.41479	4.24481	5.37594	11.114	6.04692	5.7534	6.54701	6.10877	9.39388	10.7043	5.05657	5.30929	5.59571	4.39225	6.82964	8.62667	7.47575	8.06144	11.4349	8.86872	6.28586	7.32838	9.7875	12.1611	8.99299	9.97414	8.72924	5.99892	7.52291	4.50709	7.09322	8.19457	4.84419
Acids	A185001-101	Quinic acid	M000007	C7H12O6	C00296	77-95-2	Quinic acid (5TMS)	1.52062	0.808301	1.02709	0.962783	1.46728	0.695596	1.9293	0.920325	1.20443	0.94651	1.93361	0.799052	0.845178	0.698695	0.844372	1.05098	0.888238	0.832768	0.625769	0.995669	1.20394	0.617115	0.793826	0.63364	0.770025	0.445257	1.03273	1.7281	1.05255	0.499874	3.04235	2.12741	2.72303	2.15885	1.88328	4.01049	1.98588	2.10156	2.53433	1.98414	2.61036	3.05421
Acids	A152003-101	Salicylic acid	M000220	C7H6O3	C00805	69-72-7	Salicylic acid (2TMS)	1.38248	0.101571	11.1501	0.281601	2.91844	0.193283	1.25559	0.160943	1.91306	0.161603	1.19926	0.0898987	2.55169	3.5312	1.86134	0.102119	0.104831	0.353524	1.55514	0.503847	8.25603	0.245908	0.905151	0.912154	0.782484	0.195998	7.29461	6.0682	0.260089	2.03026	0.880304	2.07119	11.9915	1.45344	0.727903	0.525476	0.141299	0.107367	0.040244	0.0586391	0.0567801	0.0790597
Acids	A134001-101	Succinic acid	M000074	C4H6O4	C00042	110-15-6	Succinic acid (2TMS)	3.81601	2.08153	7.59162	0.813079	1.73739	2.74647	4.88574	2.35444	4.09879	3.05693	3.63924	2.01977	4.80781	3.61359	3.16684	2.1631	1.42917	2.00651	2.25088	1.67446	5.76715	1.75584	2.20014	1.57544	1.34695	0.755244	6.39551	5.22443	2.75022	2.27101	5.56815	11.168	9.33781	9.19677	10.1103	5.70024	5.53894	6.73715	5.53562	5.90689	5.97938	4.66057
Acids	A178004-101	Vanillic acid	M000866	NA	NA	NA	Vanillic acid (2TMS)	1.46112	0.976225	7.50067	1.53321	1.98709	1.74941	8.28754	5.18134	6.27282	4.99563	6.13885	4.84457	5.08619	3.07711	1.63142	1.60166	1.62938	1.99429	2.37194	1.34418	6.43414	1.28809	1.6009	2.3609	0.975872	1.02326	3.33489	2.33055	1.45761	1.10019	2.74833	7.28887	11.6661	6.29497	7.45676	6.72683	4.13503	4.80938	3.84727	4.80604	5.6634	3.16339
Alcohols	A194005-101	Coniferylalcohol, trans-	M000224	C10H12O3	C00590	458-35-5	Coniferylalcohol, trans- (2TMS)	2.89653	1.54812	2.73256	1.03597	1.70788	1.91406	1.20076	1.04306	0.892563	1.06772	1.09288	0.951484	1.24376	0.679169	0.909469	1.13401	0.938482	0.864476	1.09434	1.20341	1.01692	1.13211	1.02749	1.06683	1.29098	1.16441	1.19311	1.36656	1.43218	1.35589	1.08182	0.53356	0.899824	0.622674	0.579425	0.658423	0.891302	1.16689	0.560793	1.38205	0.869508	0.962243
Amino Acids	A280002-101	Adenosine, 5-methylthio-	M001171	NA	NA	NA	Adenosine, 5-methylthio- (3TMS)	3.96128	3.48762	4.36453	2.84701	1.30362	2.72744	1.42948	2.13384	1.16611	1.38383	2.28997	2.14778	3.17498	3.32374	3.5032	2.66899	2.65427	3.17632	4.09501	2.11481	4.3508	2.2154	1.63095	2.02503	3.63456	3.31807	3.47005	2.6315	3.04813	3.45884	3.47917	2.6101	3.52426	2.60194	2.8817	2.71057	0.827636	1.10981	1.19052	1.20878	1.47708	1.73312
Amino Acids	A172006-101	Adipic acid, 2-amino-	M000592	C6H11NO4	C00956	1118-90-7	Adipic acid, 2-amino- (3TMS)		0.194994	0.550163											0.176586	0.214052											0.243719	0.768486		0.555251	0.284738		0.195319	0.609937
Amino Acids	A110001-101	Alanine	M000026	C3H7NO2	C00041	56-41-7	Alanine (2TMS)	1.22881	1.11409	1.45146	0.959661	0.406359	0.876347	0.914466	0.564772	0.433287	0.434278	0.460579	0.811877	1.15253	0.908475	1.18504	0.551393	0.845724	0.897569	0.79934	0.945177	1.5063	0.93221	0.299213	0.705253	0.771596	1.60331	0.802552	0.548663	2.23722	2.99824	2.1188	0.8851	2.2163	0.719141	1.1934	1.01584	0.450676	0.533659	0.467969	0.407939	0.281068	0.364566
Amino Acids	A138005-101	Alanine, 3-cyano-	M000466	C4H6N2O2	C02512	6232-19-5	Alanine, 3-cyano- (2TMS)		0.614508	0.441748	0.195628	0.0160224	0.490907		0.353676	0.294472	0.358817	0.251729	0.0105207		0.185553	0.144356	0.3782	0.172858	0.300553		0.716713	1.08471	0.259378		0.255951	0.411489	0.504547	0.387171	0.399411	0.430498	0.302602		0.543289	0.401291	0.285449	0.388454	0.263159	0.195949	0.393904	0.310152	0.36824	0.379984	0.211289
Amino Acids	A144001-101	Alanine, beta-	M000027	C3H7NO2	C00099	107-95-9	Alanine, beta- (3TMS)	0.581922	0.901745	1.34743	1.56282	0.990281	0.599061	0.347422	0.761922	0.61987	0.561337	0.436793	0.875314	0.638727	0.873042	1.11462	1.09842	1.0622	0.874972	0.375857	1.18739	1.46307	1.58842	0.220912	0.767368	0.547235	2.57219	0.981123	1.36301	1.1612	1.24379	1.02613	1.30099	4.55561	0.993026	1.35767	0.973438	0.512101	0.636959	0.468085	0.694959	0.410636	0.702047
Amino Acids	A183001-101	Arginine	M000835	C6H11N3O2	NA	NA	Arginine [-NH3] (3TMS)		0.560236	0.147249	0.609803		0.318563		0.330791	0.168232	0.282379	0.240993	0.506161		0.248591		0.243462	0.290007	0.287275		0.263747	0.244181	0.405888		0.315878		0.264081	0.373195	0.334667	0.314676	0.256979		0.375447	0.178696	0.210398		0.227727	0.407486	0.420202	0.445074	0.249875	0.243547
Amino Acids	A168001-101	Asparagine	M000013	C4H8N2O3	C00152	70-47-3	Asparagine (3TMS)	0.289254	0.16257	1.43682	0.124843	0.465801	0.135085	0.56566	0.138454	0.466648	0.147305	0.36488	0.177036	1.5176	0.763397	0.288724	0.172269	0.132973	0.167458	0.432997	0.144466	1.41523	0.1431	0.251349	0.154098	0.153706	0.129221	1.04224	0.368872	0.175494	0.202542	0.465362	0.61944	1.50744	1.00635	0.423289	0.396888	0.19189	0.101222	0.073874	0.249975	0.203238	0.476532
Amino Acids	A152002-101	Aspartic acid	M000033	C4H7NO4	C00049	56-84-8	Aspartic acid (3TMS)	0.668144	4.52908	7.12835	2.16741	0.836673	1.98089	0.309886	1.91078	0.400693	0.531517	0.328562	0.568266	1.89764	2.12805	1.93813	1.81093	1.896	3.1746	0.698929	4.09017	4.07841	2.31492	0.237664	2.12068	1.23637	4.99181	5.64808	3.84276	4.46794	6.36132	1.72041	5.47464	8.84018	1.08965	2.87649	1.89145	0.321223	0.21391	0.212234	0.281009	0.180328	0.346646
Amino Acids	A153003-101	Butanoic acid, 4-amino-	M000114	C4H9NO2	C00334	56-12-2	Butanoic acid, 4-amino- (3TMS)	0.0588025	0.0437991	5.28654	0.0572649	0.104635	0.0478348	0.149101	0.0286268	0.239437	0.0374956	0.29716	0.0646634	0.63551	0.500072	0.24135	0.0348002	0.0266247	0.0368235	0.18377	0.0765328	5.17541	0.104304	0.0757141	0.134759	0.0359531	0.123772	1.77773	0.259765	0.0473069	0.0729317	0.0524817	0.137383	5.28805	0.141099	0.0697469	0.0571676	0.0246093	0.0248171	0.0237922	0.0205087	0.0135743	0.0212109
Amino Acids	A114004-101	Butyro-1,4-lactam	M000665	C4H7NO	NA	616-45-5	Butyro-1,4-lactam (1TMS)	1.41054	0.487743	2.37165	0.653474	0.622608	0.553446	1.96533	0.467263	0.73608	0.682935	0.707845	0.570747	1.40309	0.887464	0.914757	0.682607	0.677624	0.686835	1.16313	0.585843	5.08616	0.651303	0.415498	0.712964	0.65337	0.516395	1.057	0.80044	0.667075	0.66869	1.0317	0.462915	3.83638	0.898242	0.613391	1.34084	0.537148	0.54289	0.407654	0.647139	0.565644	0.560305
Amino Acids	A174006-101	Caproic acid, 6-amino-	M000829	C6H13NO2	C02378	60-32-2	Caproic acid, 6-amino- (3TMS)	1.1768	1.20276	1.20403		1.98532	0.446866	0.848617		1.49728	0.717866	0.977102		0.559415	1.20256	1.16827				1.43228	0.534686	0.513164		0.755805	0.586725	0.787224	0.576877	1.21993	0.980206			1.10054	1.463	0.942551	1.59131	0.916875	1.72151	0.770302	0.538385		2.13942	1.29024	2.01118
Amino Acids	A163001-101	Glutamic acid	M000036	C5H9NO4	C00025	56-86-0	Glutamic acid (3TMS)	1.88585	6.52635	4.99869	5.49465	2.89554	5.17843	0.0786062	3.90363	0.0815824	2.05377	0.261973	1.71774	2.76587	6.99734	6.08975	4.766	6.1448	7.37026	1.1923	7.85148	7.21318	6.057	0.205266	5.11319	2.04216	10.1818	7.2734	10.9436	9.22767	11.2753	2.14187	4.83839	6.3993	2.11327	3.94764	2.97759	0.633766	0.17102	0.0712586	0.07179	0.0590002	0.856252
Amino Acids	A178001-101	Glutamine	M000032	C5H10N2O3	C00064	56-85-9	Glutamine (3TMS)	0.0279142	0.410928	0.130843	0.026136	0.185653	0.474197	0.416011	0.247033	0.73362	0.163127	0.309125	0.263053	0.156383	0.0245649	0.370386	0.431853	0.260292	0.317947	0.224231	0.344015	0.148086	0.291355	0.201225	0.135592	0.810902	0.365737	0.183538	0.260683	0.439388	0.491576	1.2091	0.579301	0.28683	0.486948	0.570561	0.299968	0.230855	0.382283	0.676945	0.610966	0.197125	0.254606
Amino Acids	A133001-101	Glycine	M000031	C2H5NO2	C00037	56-40-6	Glycine (3TMS)	0.499996	0.626026	2.99297	0.335293	0.314758	0.309043	0.661108	0.347008	0.299808	0.251361	0.254806	0.319309	2.24688	1.10589	1.26195	0.364858	0.366083	0.584803	0.546231	0.248515	0.453746	0.361457	0.194806	0.264437	0.575958	0.426423	0.985929	0.625995	0.877321	0.59971	0.743996	0.603245	1.17521	0.459403	0.52982	0.351767	0.141805	0.171957	0.130848	0.171981	0.138675	0.109231
Amino Acids	A132002-101	Isoleucine	M000017	C6H13NO2	C00407	73-32-5	Isoleucine (2TMS)	0.688275	0.914801	1.18703	1.04886	0.347912	0.78944	1.08883	0.986067	0.529984	0.547243	0.543669	1.24429	0.467229	1.01421	1.1873	0.0956552	0.476992	0.628182	0.604545	0.54767	1.6327	0.765693	0.197112	0.514754	0.722117	1.58126	1.35368	0.686289	1.44955	0.69375	0.986778	0.371684	0.868287	0.298553	0.328071	0.490891	0.16134	0.177544	0.0606658	0.0304954	0.0172315	0.0604976
Amino Acids	A129002-101	Leucine	M000025	C6H13NO2	C00123	61-90-5	Leucine (2TMS)	1.49454	1.5102	2.37236	1.25324	0.761617	1.40967	1.94964	1.68676	1.20831	1.1963	1.10882	2.15098	1.4762	1.96412	1.64913	0.45696	0.987909	1.34488	1.16565	1.2422	3.24441	1.31678	0.480125	1.12054	1.28791	2.73953	2.66075	1.49439	2.28784	2.24231	0.773713	0.727041	2.13938	0.781768	0.654161	0.977722	0.291409	0.415412	0.238031	0.274626	0.23232	0.321015
Amino Acids	A186002-101	Lysine	M000014	C6H14N2O2	C00047	56-87-1	Lysine (3TMS)	0.710936	1.84283	2.86094	1.59559	0.391501	0.397356	0.654074	1.03048	0.668933	0.705204	0.882861	0.767002	2.08221	1.50707	2.40411	0.59385	0.936553	1.19376	0.983776	0.749827	0.995965	1.20233	0.154016	0.753156	1.15935	1.61641	1.90742	0.736609	3.80453	2.47431	0.674465	0.819436	2.63149	0.849256	0.890726	1.15532	0.358442	0.491673	0.196432	0.224215	0.24028	0.191293
Amino Acids	A152001-101	Methionine	M000018	C5H11NO2S	C00073	63-68-3	Methionine (2TMS)	0.0823551	0.747985	0.651834	0.254861	0.0908276	0.293022		0.28749		0.067528	0.0262787	0.0842734	0.160106	0.160448	0.226906	0.0990756	0.151049	0.295404	0.150122	0.36274	0.232247	0.363648		0.24182	0.146718	0.70291	1.00015	0.276465	0.529128	0.635559	0.0979569	0.383645	0.599939	0.0620076	0.202904	0.211266
Amino Acids	A162001-101	Ornithine	M000028	C5H12N2O2	C00077	70-26-8	Ornithine (3TMS) (Derivate not found)			0.0913196																		0.75958
Amino Acids	A164001-101	Phenylalanine	M000011	C9H11NO2	C00079	63-91-2	Phenylalanine (2TMS)	0.162427	1.32708	1.67071	0.784047	0.264307	0.744053	0.0532321	0.811818	0.0401921	0.270803	0.131433	0.352737	0.297811	0.556566	0.527638	0.194153	0.459644	0.632923	0.176467	0.853193	1.03937	0.594925	0.0239284	0.55985	0.272007	1.95944	1.86003	0.727236	1.06963	1.49073	0.250914	1.02603	1.153	0.183237	0.648654	0.50619	0.225147	0.156715	0.0536514			0.143944
Amino Acids	A132003-101	Proline	M000029	C5H9NO2	C00148	147-85-3	Proline (2TMS)	0.481335	0.156804	0.7895	0.291279	0.248176	0.190333	0.612257	0.289772	0.301985	0.253342	0.205279	0.267305	0.640433	0.41536	0.289718	0.430716	0.209127	0.287569	0.337922	0.238467	0.416869	0.234012	0.189019	0.201556	0.404235	0.202253	0.176254	0.29281	0.471575	0.163699	0.682549	0.514905	0.397961	0.44376	0.485271	0.208785	0.308678	0.38783	0.259717	0.330747	0.188375	0.254215
Amino Acids	A153001-101	Proline, 4-hydroxy-, trans-	M000034	C5H9NO3	C01015	51-35-4	Proline, 4-hydroxy-, trans- (3TMS)					0.290283				0.264993		0.257557	0.203209			0.493317	0.262154	0.279953									0.494163				0.826954						0.283092
Amino Acids	A153002-101	Pyroglutamic acid	M000037	C5H7NO3	C02238	NA	Pyroglutamic acid (2TMS)	1.99912	5.81289	5.28405	5.09246	3.94019	5.61772	1.26813	4.35176	2.56335	3.08366	2.22198	3.43165	3.03289	6.15277	6.3132	6.05394	5.96564	6.15108	2.31928	6.11905	8.50772	6.67835	1.11586	5.5751	2.29819	6.91433	6.95521	9.37682	9.23762	8.00709	2.75957	5.71835	6.60607	3.69499	5.49672	4.13696	1.77331	1.39862	1.05904	1.42454	1.06358	1.74235
Amino Acids	A138001-101	Serine	M000015	C3H7NO3	C00065	56-45-1	Serine (3TMS)	0.113895	0.0499215	0.187414	0.100768	0.127723	0.118065	0.109631	0.0893	0.0287581	0.0855498	0.0381222	0.109128	0.0662355	0.0498087	0.0620457	0.176307	0.112875	0.0305506	0.0972811	0.0941986	0.319675	0.0901274		0.0831702	0.0261617	0.582263	0.157222	0.0901844	1.23221	2.85339	0.0731621	0.0425837	0.747998	0.0788463	0.129196	0.0605528	0.0759758	0.0370415	0.051811	0.167126	0.049583	0.160615
Amino Acids	A141001-101	Serine, O-acetyl-	M000024	C5H9NO4	C00979	5147-00-2	Serine, O-acetyl- (2TMS)			1.88694
Amino Acids	A140001-101	Threonine	M000016	C4H9NO3	C00188	72-19-5	Threonine (3TMS)	0.142351	1.57532	1.83465	0.68691	0.0993377	0.199986		0.368007	0.398844	0.146598	0.177746	0.210698	0.116993	0.97156	1.49008	0.192619	0.835321	2.55902		1.16748	1.60149	0.877314	0.105744	0.443476	0.877998	6.03093	2.81291	2.37436	7.22164	5.37655	0.0931083	2.59511	7.29654	0.236305	1.51571	0.736649	0.171042	0.180222	0.0557572	0.0696961	0.0384663	0.203147
Amino Acids	A223001-101	Tryptophan	M000012	C11H12N2O2	C00078	73-22-3	Tryptophan (3TMS)	0.302432	0.182586	0.28749	0.129103	0.11766	0.175225	0.22002	0.141624	0.112264	0.134457	0.126061	0.151022	0.204112	0.113481	0.147484	0.12336	0.159628	0.160785	0.199493	0.123916	0.130341	0.181434	0.0860797	0.122215	0.18749	0.118868	0.186781	0.164032	0.149466	0.134923	0.271372	0.213543	0.225616	0.1804	0.290799	0.17255	0.119119	0.188216	0.147995	0.184341	0.146594	0.133821
Amino Acids	A194002-101	Tyrosine	M000035	C9H11NO3	C00082	60-18-4	Tyrosine (3TMS)	0.631127	0.787662	0.395373	0.557388	0.420251	0.698437	0.475144	0.786545	0.485883	0.553626	0.473188	0.575475	0.485759	0.45087	0.440488	0.515839	0.523825	0.565623	0.436328	0.655428	0.398981	0.726622	0.410509	0.601714	0.641445	0.814297	0.407508	0.720339	0.673871	0.804296	0.789478	0.526844	0.2855	0.531999	0.892158	0.811783	0.563862	0.592446	0.464746	0.497601	0.573609	0.30007
Amino Acids	A122001-101	Valine	M000030	C5H11NO2	C00183	72-18-4	Valine (2TMS)	1.36603	2.37352	2.4984	2.37557	1.0802	1.23412	1.32596	2.10627	0.770513	1.085	0.736486	2.16587	0.84474	1.70859	2.16796	0.433497	1.20559	1.73956	0.588161	1.17128	2.19235	1.66472	0.210646	0.895773	1.21133	2.68921	2.568	1.19684	4.4234	2.69927	0.765792	0.868084	2.14913	0.452855	0.783469	0.73692	0.335107	0.398849	0.23131	0.226136	0.193954	0.294836
Fatty Acids	A205001-101	Hexadecanoic acid	M000483	C16H32O2	C00249	57-10-3	Hexadecanoic acid (1TMS)	14.9579	10.3946	7.96128	8.64206	8.44716	10.0959	13.8354	9.09589	8.62406	8.16473	8.59623	9.25655	14.1591	8.56887	10.4248	8.65817	10.3021	10.1457	14.5199	9.55899	9.98384	10.0834	7.12643	8.67432	12.8924	10.1794	8.34459	9.60455	7.97818	13.1377	13.2706	10.2545	7.44222	10.7839	8.2176	9.17663	8.89896	7.75268	7.72668	8.89866	9.37387	12.0624
Fatty Acids	A138003-101	Nonanoic acid	M000461	C9H18O2	C01601	112-05-0	Nonanoic acid (1TMS)	2.20778	4.14752	2.00991	4.69917	5.40337	2.52409	3.12776	4.17986	3.92979	5.41145	2.31376	3.48862	1.04026	3.56872	2.33501	3.34689	3.39592	3.70569	1.64532	4.44826	3.00256	4.11337	1.40335	4.29245	1.23725	6.52528	2.10237	6.07609	4.10012	13.8971	1.40863	4.62495	4.35154	3.18978	4.08763	3.68701	3.02842	5.18832	3.24785	4.43323	3.68903	5.3482
Fatty Acids	A225002-101	Octadecanoic acid	M000485	C18H36O2	C01530	57-11-4	Octadecanoic acid (1TMS)	19.7536	9.92711	8.03391	8.13845	7.67636	9.0758	19.3447	8.58015	8.15299	6.97436	6.9587	7.61527	13.839	6.5019	7.35681	6.90344	8.90368	8.68411	14.6309	8.50338	7.85253	8.24589	4.84775	8.29758	11.6797	9.49808	7.64365	8.80992	6.60003	11.802	17.5885	9.42155	6.5427	9.67301	6.95169	8.5726	8.12194	7.09703	6.36605	6.93624	8.71584	10.2489
MSTs	A104005-101	D104497	M000000	NA	NA	NA	D104497	1.78329	0.736669	0.531956	0.628928	0.60549	0.478599	2.70865	0.595202	0.646925	0.581594	0.699094	0.544388	1.14722	0.765111	0.3967	0.659881	1.79481	0.557485	1.55733	0.533419	0.607628	0.48194	0.535533	0.540381	0.990321	0.784785	0.49374	0.596604	0.470541	0.470218	1.97051	0.896632	0.599873	0.700254	0.632081	0.820635	0.551156	0.639154	0.394591	0.677271	0.691202	0.528148
MSTs	A106004-101	D106098	M000000	NA	NA	NA	D106098																																	0.0295092
MSTs	A112003-101	A112003-101	M000000	NA	NA	NA	A112003-101	16.3088	4.09409	5.57922	3.16086	4.18155	3.61421	25.3653	5.16216	1.87689	3.27896	1.99599	3.94758	15.7992	2.39532	2.86692	4.48767	3.14218	5.14497	17.5052	4.81083	1.71624	4.83714	2.97041	5.26954	11.8484	4.47895	5.70058	6.03843	5.26265	2.09719	18.3316	5.89579	3.57388	4.72891	7.2287	5.06034	6.45221	4.42645	5.10814	8.43328	4.66882	2.99913
MSTs	A116014-101	Unknown#bth-pae-013	M000000	NA	NA	NA	Unknown#bth-pae-013	12.2186	7.95225	10.6575	11.0435	10.8239	5.91688	17.773	8.25077	9.52189	7.72792	9.0332	8.35906	9.9435	9.29545	5.93136	3.55774	4.96017	4.10725	9.61498	4.96942	5.30714	4.12753	4.03214	3.1853	6.8061	3.12883	8.76765	8.67445	6.31859	4.57147	11.8189	8.23669	11.0713	9.80666	8.90772	6.71869	8.12567	8.6773	7.87969	8.38015	5.67791	7.0547
MSTs	A116012-101	D116201	M000000	NA	NA	NA	D116201	17.3715	7.52038	7.1213	7.97113	8.56221	7.71635	22.4872	7.85125	4.05549	7.33978	4.02297	8.38757	12.079	5.09834	5.72497	7.83873	7.43881	9.60911	14.7157	8.70801	2.54435	8.82745	6.87734	8.30759	11.2845	8.39312	6.80807	8.87923	8.69633	4.32629	18.0122	8.53667	6.64451	7.98591	9.31815	8.68028	8.7062	8.32165	7.87368	10.596	9.53998	8.44649
MSTs	A124002-101	A124002-101	M000000	NA	NA	NA	A124002-101	2.47327	1.13383	10.6492	1.22915	1.02266	1.56859	3.24185	1.33307	1.57144	1.13505	1.56917	0.958062	6.06223	2.55877	1.5087	1.00963	1.14116	1.28083	3.95189	1.16829	6.88898	1.18149	1.19401	1.40583	1.52455	1.05153	4.16047	1.85041	1.44797	1.80608	4.57984	2.88754	11.6098	4.1471	1.8733	1.45974	1.02795	1.15315	0.839351	1.05546	0.827162	1.10674
MSTs	A134006-101	A134006-101	M000000	NA	NA	NA	A134006-101		0.35347	0.278361	0.0717022		0.228028		0.761691		0.536956				0.0835166				0.155739								0.29755	0.204297	0.618462	0.481338	0.443881		0.677907	1.14797		0.670252	0.462526	0.701862	0.701297
MSTs	A139005-101	A139005-101	M000000	NA	NA	NA	A139005-101		2.15989	4.59977					2.19697		2.0677										7.81364	14.5152					3.95492						2.75456	3.71656	2.87449		2.60168		2.68467		2.68359		3.17377
MSTs	A138009-101	Unknown#bth-pae-024	M000000	NA	NA	NA	Unknown#bth-pae-024	5.02027	1.83021	0.757647	1.40977	1.31016	5.70272	2.54004	4.58305	1.87079	2.03123	2.26782	2.92248	1.5105	2.1901	2.37093	6.55023	2.79724	2.55731	2.22794	3.77004	1.4899	2.50487	1.25944	1.22339	4.31415	4.18652	0.988425	2.64448	7.40473	2.7599	5.89934	5.08052	1.40561	2.55197	4.53623	1.29377	3.05616	2.87155	1.42536	2.84775	1.85628	3.69616
MSTs	A137012-101	NA137012	M000000	NA	NA	NA	NA137012 (classified unknown)	0.0664066	1.0681	2.75119	0.31809	0.0770045	0.275435		0.157662		0.0539381		0.0333063	0.0856861	0.257064	0.217883	0.143939	0.195145	0.314351		0.44622	0.331159	0.286017		0.173597	0.218935	0.439646	5.89154	0.981545	2.38649	16.1528	0.208331	0.693339	2.40466	0.0608824	0.536502	0.209641	0.209513
MSTs	A142016-101	Unknown#bth-pae-028	M000000	NA	NA	NA	Unknown#bth-pae-028	1.3357	5.0151	8.2697	4.26484	6.8886	3.53543	2.04495	4.37235	7.23053	3.32835	6.23387	3.46137	1.76633	8.77555	7.15402	4.17152	3.68156	4.41952	1.31858	4.43699	7.92461	4.69454	0.530902	6.19028	1.52771	4.59846	7.90885	12.2169	5.70048	14.2351	1.13432	8.15695	10.4463	5.59951	6.17122	6.03549	2.02359	4.53124	2.53147	3.48928	2.20516	3.53761
MSTs	A143003-101	A143003-101	M000000	NA	NA	NA	A143003-101	5.1344	11.2339	6.89399	10.561	12.3385	8.85357	6.64911	11.1888	9.96131	9.84351	7.84604	7.86934	3.49313	9.18013	9.26788	12.5383	7.9792	6.93717	3.88022	10.0529	8.93361	9.86472	3.71837	7.6521	3.40838	11.2065	6.72436	13.0716	11.6089	12.3061	5.6376	11.4873	9.61481	7.73402	12.6693	7.78572	8.69163	11.4739	7.28271	13.9337	7.52866	13.5312
MSTs	A145016-101	NA145016	M000000	NA	NA	NA	NA145016 (classified unknown)	1.56922	8.54011	6.0017	9.26846	3.16983	6.34881	2.44711	7.73633	3.72693	8.01439	3.2053	5.88777	2.43208	4.59933	2.80893	7.38861	4.37473	3.69776	1.80926	5.3236	5.22637	5.09573	0.877662	5.51848	0.910361	4.56478	5.15164	5.09447	7.46773	7.13503	1.89152	5.91979	8.39938	5.55639	4.87891	3.42711	6.8126	10.3328	6.73756	2.746	2.03994	2.53916
MSTs	A145015-101	NA145015	M000000	NA	NA	NA	NA145015	4.89862	11.3128	7.36916	12.009	12.1644	9.24612	6.21166	11.2492	10.1312	10.3591	8.13399	8.99794	3.88731	9.79095	9.68499	13.5231	8.53718	7.98283	4.63069	10.9233	10.563	11.2676	3.51799	9.81513	3.62153	11.5721	7.09199	13.0162	12.1115	11.947	5.24542	11.4306	10.2932	8.94202	11.8994	8.3814	9.52865	12.09	7.75317	13.4507	8.80894	13.1234
MSTs	A146017-101	Unknown#bth-pae-065	M000000	NA	NA	NA	Unknown#bth-pae-065	0.188287	0.912296	3.47466	0.479199	0.45121	0.486129	0.141911	0.431792	0.236605	0.271356	0.261993	0.267054	0.655716	1.77724	1.71093	0.4714	0.396672	0.649424	0.19818	0.402198	0.768585	0.570826		0.498231	0.308132	0.635725	1.23039	1.20752	1.25722	3.0499	0.245631	0.859964	1.65877	0.508456	0.661326	0.55942	0.139689	0.147598	0.0612738
MSTs	A147011-101	NA147011	M000000	NA	NA	NA	NA147011 (classified unknown)	1.26253	8.44015	5.58489	8.96327	2.88472	5.97853	2.1963	7.46418	3.53808	7.70368	2.78194	5.63593	2.07086	4.37	2.65572	6.66802	3.98834	3.62158	1.46413	5.11001	4.71515	4.76659	0.887787	4.85944	0.772352	4.29146	4.73491	4.56089	6.87466	6.94796	1.42883	5.75021	7.0606	5.3354	4.74761	3.58995	6.57976	8.49066	6.50742	2.57054	1.85005	2.34337
MSTs	A148006-101	A148006-101	M000000	NA	NA	NA	A148006-101	1.19184	3.4935	6.5985	4.50033	2.96782	2.68268	1.8538	4.34674	3.03813	3.49529	2.41579	2.79751	1.90418	3.55214	2.51369	2.67909	1.70309	2.11769	1.10639	2.20671	7.02722	2.46179	0.740557	2.44701	0.863812	1.46931	3.56144	3.30692	2.49331	2.63798	1.89035	5.19173	8.72112	3.75352	4.55827	3.00234	3.12486	3.64064	3.18822	2.03287	1.41958	2.14203
MSTs	A159003-101	A159003-101	M000000	NA	NA	NA	A159003-101	1.29852	2.40642	4.70207	2.10266	2.19549	2.48593	1.49405	2.38856	2.81716	3.14231	2.97089	3.04226	1.31367	2.49969	2.23346	2.50874	1.72186	1.74395	1.09094	2.22142	3.36285	1.27879	0.804218	1.59133	0.596146	1.18876	1.64846	2.32805	1.90016	1.55646	2.52204	6.01278	10.6757	6.13884	4.872	5.53768	5.30329	6.54618	4.98607	5.71667	3.8717	4.77823
MSTs	A157012-101	similar to Asparagine Derivate	M000013	NA	NA	NA	similar to Asparagine Derivate																														0.167699
MSTs	A160001-101	NA160001	M000000	NA	NA	NA	NA160001 (classified unknown)			1.29617				1.62658	1.41564	1.26503	2.33033	2.8589	1.25906																0.771608				1.44582	2.0505	1.44213			1.37809	2.1739	2.11909	1.83668	1.50984	1.61146
MSTs	A160015-101	D160125	M000000	NA	NA	NA	D160125
MSTs	A167004-101	A167004-101	M000000	NA	NA	NA	A167004-101		1.19508														1.04019		1.22245				0.906616				1.0447	0.735702		1.66622	1.03734		0.892106	1.20559		0.984721
MSTs	A170001-101	NA170001	M000000	NA	NA	NA	NA170001 (classified unknown)	0.713855	1.24188	4.07599	1.24607	0.91286	2.06534	0.708454	0.559488	1.11944	1.08746	1.49871	0.466925	1.23855	1.61256	1.48569	1.13784	0.977794	1.17822	0.976594	0.75402	2.11846	0.7686	0.74263	0.888067	0.333484	0.558423	1.77616	1.37812	0.360571	0.692601	1.20432	2.1683	3.36	2.26159	2.11734	1.3608	1.2508	1.42311	1.38936	0.918558	1.48597	1.01774
MSTs	A171003-101	A171003-101	M000000	NA	NA	NA	A171003-101		0.294045	1.77031	0.581553		0.948132		0.214335		0.618377			0.375103	0.60769	0.514448	0.577763	0.761438	1.2233		0.699334	3.34503	1.26997		0.691228	0.226402	1.05523	0.714737	0.413041	1.3661	1.67066		0.781343	2.90818		0.602717	0.698816
MSTs	A172005-101	A172005-101	M000000	NA	NA	NA	A172005-101		0.76746	2.26025	0.781508	0.70001	1.16459	1.22503	0.898702	1.19019	1.32673	1.50511	0.601454	0.741555	1.09408	0.947718	0.871758	0.896161	0.780124	0.349067	0.71555	1.14731	0.820239	0.596524	0.836476	0.455946	0.647084	1.16192	1.51827	0.763369	0.779321	1.18994	0.966966	1.60258	1.42574	0.718041	0.907091	0.957527	1.68017	1.70589	1.37322	1.97904	1.1293
MSTs	A174005-101	A174005-101	M000000	NA	NA	NA	A174005-101	1.22691		1.03787		4.5724		1.09062		1.35226		1.3696		0.74872	1.73556	1.32093				1.42549		0.557708		1.24509		0.873901		1.12101	1.20428			1.28491	1.31747	0.666313	1.46175	0.98603	2.76479				2.08428	1.82847	1.96833
MSTs	A174001-101	NA174001	M000000	NA	NA	NA	NA174001	3.07574	4.41305	8.20063	3.96732	3.1572	4.73904	4.0604	4.03229	4.70968	4.18688	4.3007	4.96941	4.26052	3.1114	3.0225	4.10975	2.723	3.1997	3.24134	3.90923	6.52148	2.81692	2.67235	4.0846	1.87364	2.44196	3.8837	5.06397	2.67668	2.837	3.54488	7.89955	9.98304	6.49317	5.41781	6.11356	5.21155	5.82704	3.70909	4.52139	3.20347	4.77496
MSTs	A175008-101	A175008-101	M000000	NA	NA	NA	A175008-101	1.16724		1.18922		4.25459		1.02454		1.51038		1.22509		0.640397	1.55646	1.24317				1.40726		0.506809		1.25652		1.02847		1.1304	1.28036			1.09597	1.43128	0.806407	1.57918	1.06848	2.51361				2.1387	1.52291	2.01454
MSTs	A176001-101	NA176001	M000000	NA	NA	NA	NA176001 (classified unknown)	0.791388	1.46112	2.70321	0.774401	0.94457	1.35516	1.64686	1.86791	1.70476	2.27921	2.22472	2.04399	0.768459	0.959283	0.956882	1.06237	0.627655	0.779072	0.621469	0.622311	1.34143	0.597281	0.419175	0.724697	0.546872	0.621324	1.17808	1.03559	0.833443	0.934158	1.10518	1.80098	5.14172	2.08698	1.22748	1.36297	1.28239	1.58401	1.43424	1.22635	1.40081	1.24758
MSTs	A179010-101	A179010-101	M000000	NA	NA	NA	A179010-101		0.927404	1.95516	1.15606	1.04226	2.02423				0.833784				0.718202	0.691554			0.731432			0.824887		0.550059	0.719875		1.00842	0.532344	0.984901	0.725226		1.57286	1.86091	1.86554	1.34705	1.30917	1.79695		0.616514
MSTs	A180002-101	similar to Fructose Derivate	M000606	NA	NA	NA	similar to Fructose Derivate		0.335311	0.375239	0.470005	0.827622	0.899183			1.14272	1.61785	0.81693	0.363304	0.311885	0.689994	0.269314			0.189831		0.420125	0.843295	0.34188	0.691605		0.78725		0.372915	0.775283	0.50717	0.985356	0.175158	0.0739978	0.619086	0.430426	0.157534	0.430975			1.18681	0.0993006	0.219721
MSTs	A181001-101	NA181001	M000000	NA	NA	NA	NA181001	2.06946	1.19776	2.57733	1.14925	1.67081	1.98904	6.28494	5.04292	5.02654	6.12946	6.89303	4.44863	1.97378	2.22525	1.70358	1.98963	1.32414	1.48861	1.60556	1.82401	3.05058	1.05706	1.45127	0.978536	1.41019	1.15322	2.01513	2.24672	1.93799	1.69756	3.78013	5.28251	7.32121	5.39506	3.64482	3.17683	3.45913	3.54212	3.0277	4.20265	4.02466	4.14194
MSTs	A182009-101	similar to Fructose Derivate	M000606	NA	NA	NA	similar to Fructose Derivate	0.0365472	0.150145	0.0100405	0.122738	0.129498	0.393324	0.0138958		0.16707	0.351419	0.0112606	0.0137099		0.145725	0.24495						1.18283		0.00956811	0.128183	0.00783934	0.196657	0.0687782	0.124748		0.16183	0.204552	0.177318	0.0391519	0.133301	0.161165		0.240581	0.321376	0.0254497	0.217812	0.0889757	0.0542336
MSTs	A192014-101	A192014-101	M000000	NA	NA	NA	A192014-101	4.65752	1.95987	0.752823	1.69385	3.56793	2.65327	4.09883	4.1516	3.61406	3.68586	5.47479	2.66891	0.809084	1.02925	2.68406	2.34433	2.44255	2.83136	1.29814	1.04396	8.56529	1.78547	1.77363	1.02565	3.5154	1.26045	1.88358	4.75839	2.78903	1.48959	5.29993	8.20394	5.56386	2.62211	11.3061	5.82468	1.5779	1.97644	3.2785	5.1586	5.86228	4.43387
MSTs	A196004-101	A196004-101	M000000	NA	NA	NA	A196004-101	0.485601	0.209157	7.92309	0.139585	0.366049	0.221914	2.11657	0.337355	1.30417	0.884638	4.00019	0.364777	1.87042	0.763095	0.498694	0.203968	0.188628	0.210834	0.750515	0.192463	4.53824	0.193014	0.396345	0.210011	0.339543	0.249203	2.25273	0.841304	0.282044	0.24805	2.05619	0.677574	5.09369	2.18999	0.873831	0.939195	1.26298	1.37426	3.83387	0.798358	1.81441	1.30093
MSTs	A199003-101	NA199003	M000000	NA	NA	NA	NA199003 (classified unknown)	3.38152	1.8727	2.63941	1.68058	1.82051	1.8422	6.08681	5.10225	5.53038	5.37797	6.29169	5.47759	2.99938	2.12275	1.97023	2.42415	1.39364	1.43276	3.14534	1.89997	3.35987	1.48643	1.96343	1.21706	1.52004	1.97203	2.12346	2.01403	1.58882	1.36132	9.0126	8.83853	11.0579	9.06604	7.92908	6.61946	6.2935	6.64734	5.32777	7.3046	6.70381	5.66756
MSTs	A203005-101	A203005-101	M000000	NA	NA	NA	A203005-101	4.95167	7.20991	7.93761	7.39468	2.37897	7.73005	9.3275	7.75457	6.70809	6.88849	6.63251	6.94909	8.27767	5.22306	3.73859	7.99172	5.35279	5.27371	7.73069	5.59542	4.92674	5.89666	3.29266	5.25073	4.7532	6.13725	6.24838	4.13144	8.68345	7.96348	10.6419	7.10572	9.22546	10.1078	5.92183	3.67104	5.20439	6.25781	4.26382	3.70615	2.6791	3.85151
MSTs	A211001-101	NA211001	M000000	NA	NA	NA	NA211001	8.13731	5.66157	11.1501	3.71543	3.47923	5.87983	5.8753	4.22246	3.80628	4.06131	4.18564	4.62982	9.79631	5.02522	5.52297	4.41604	4.26429	4.61572	7.50368	3.2635	4.63739	3.40189	3.1698	3.56357	5.92187	3.85932	5.0069	6.69095	4.68708	4.73562	5.23854	4.71461	4.97871	4.63067	4.24596	4.27141	3.50213	4.32484	3.90737	3.68917	2.93084	2.82746
MSTs	A212004-101	A212004-101	M000000	NA	NA	NA	A212004-101	8.11553	3.81308	7.05222	3.40774	3.63636	4.95817	3.5038	2.21642	2.28985	2.3406	2.57275	2.50218	6.05733	3.08897	3.06475	3.71822	2.72381	3.04137	6.43744	3.37233	5.38324	2.84462	2.78626	2.83453	4.59215	5.74835	3.92204	3.8899	3.38607	3.37344	6.52742	5.99014	12.2377	6.62386	5.00426	4.18761	2.85434	2.94974	2.66272	3.38184	3.4421	3.71142
MSTs	A214003-101	A214003-101	M000000	NA	NA	NA	A214003-101	6.58162	2.75391	4.32482	0.886409	1.63847	1.94604	9.19235	4.58983	4.45868	7.34468	7.16959	5.28597	1.27235	0.994833	1.46013	1.39065	0.880186	1.00073	1.47614	0.872602	0.715281	0.646332	0.831821	0.366012	1.59328	0.527972	1.02813	2.6439	0.909195	1.10545	5.31716	2.53641	1.08563	5.41891	3.22723	4.02598	6.43715	10.3685	12.211	7.54751	8.9287	6.45144
MSTs	A214004-101	A214004-101	M000000	NA	NA	NA	A214004-101	7.87737	3.51019	5.54409	1.99164	2.31136	2.69904	10.438	5.26754	5.467	7.96612	7.66886	5.81436	3.25519	2.50171	2.36803	2.2451	2.25602	2.04197	4.39437	2.43365	2.06792	2.62728	1.42209	2.09688	3.84148	2.56265	3.50032	3.85032	3.14228	2.78421	7.22778	5.43353	4.77797	6.44885	4.29215	5.74168	6.61743	9.93247	11.8379	7.22357	8.88215	5.95836
MSTs	A216005-101	A216005-101	M000000	NA	NA	NA	A216005-101	12.0647	7.21189	5.24904	3.47156	3.50383	8.18371	9.32949	6.71785	5.98379	6.12116	7.26746	5.78865	15.5831	7.73259	10.5441	8.88163	6.93252	8.07905	15.8707	7.13868	5.79915	6.35217	6.60187	6.09868	12.6933	8.99177	7.38452	10.6551	11.2517	11.3837	17.4596	12.6985	5.16105	8.2711	13.3886	7.2845	4.72851	4.65314	4.40434	4.34606	3.70373	4.21571
MSTs	A217004-101	A217004-101	M000000	NA	NA	NA	A217004-101	4.22826	4.51196	5.78754	1.7845	1.39179	2.19964	3.3288	2.70454	2.20525	2.50009	2.15766	2.12235	3.09781	2.14131	1.92938	2.02743	2.23938	1.84374	4.70522	2.26133	1.76961	2.86895	1.35852	2.03058	3.48766	2.57105	3.11299	3.08903	2.81637	2.68892	4.61062	3.66026	12.2377	4.44401	2.93913	2.57286	1.90164	2.94978	2.66725	2.71461	1.8986	1.84665
MSTs	A221004-101	A221004-101	M000000	NA	NA	NA	A221004-101	3.8187	2.13947	3.07968	1.43135	1.70424	1.55909	3.04663	1.71664	1.88066	1.73283	2.17268	1.52382	4.18312	2.45629	2.92638	1.63322	1.97882	2.69655	4.11398	1.73552	3.11855	1.6573	1.65786	1.50168	2.60273	1.77555	2.94491	2.63994	2.10921	3.11309	1.94548	1.21398	2.31572	1.53837		1.90802	1.43746	1.40924		1.32107	1.67726	1.52496
MSTs	A228001-101	A228001-101	M000000	NA	NA	NA	A228001-101	5.96765	1.91385	3.83539	1.51335	1.47506	1.91713	5.39738	2.62443	2.68005	2.70682	3.17706	2.20599	4.0331	1.62562	1.74558	1.68813	1.57838	1.51837	3.39412	2.09	3.20562	1.5279	1.31257	1.24707	3.57049	3.9934	4.0467	3.97877	2.83324	3.11391	4.15362	2.02927	4.63512	2.81507	1.70537	1.9453	1.60724	2.01409	1.75879	1.82631	1.84198	1.58601
MSTs	A227009-101	D227284	M000000	NA	NA	NA	D227284	4.44416	4.48071	10.0824	2.24125	1.75902	4.18937	6.39865	4.27096	3.09238	4.04653	3.19192	3.88133	5.2503	3.65807	2.59852	1.92265	2.63331	2.61071	5.43707	2.51929	3.36154	3.67477	1.47268	2.30903	6.54518	5.87066	8.45748	5.42632	6.19405	5.11978	9.23091	6.26377	9.5912	7.26078	4.87007	7.19577	2.48768	2.50361	1.88767	2.96992	2.05654	2.06213
MSTs	A230002-101	A230002-101	M000000	NA	NA	NA	A230002-101	2.58523	0.810249	1.24569	0.700367	0.885197	1.23153	1.76205	0.903943	0.730566	0.776942	0.905463	0.924106	1.20431	0.898156	0.687234	0.685914	0.651074	0.672506	0.99334	0.730779	0.976954	0.737408	0.474751	0.662015	0.70017	0.86486	0.948824	1.20164	0.796016	0.762868	0.858344	0.710463	0.835964	0.661485	0.566822	0.654347	0.715784	0.661714	0.500462	0.756009	1.05444	0.808125
MSTs	A231002-101	similar to Glycerolaldopyranosid	M000000	NA	NA	NA	similar to Glycerolaldopyranosid (6TMS)	0.557791	0.0162683	11.1501	0.0167893	0.207758	0.126584	1.91828	0.102242	0.631187	0.0161449	1.39008	0.0277879	9.62693	2.85778	0.654312	0.0909838	0.0590201	0.0247454	2.76702	0.0532997	7.59551	0.0195235	0.388881	0.0298065	0.274739	0.0554498	6.76334	1.12836	0.0899965	0.0805046	0.287444	0.385393	5.01712	0.355312	0.0958568	0.0386058	0.100548	0.0228077	0.0219382	0.0199307	0.0230834	0.0195697
MSTs	A236005-101	A236005-101	M000000	NA	NA	NA	A236005-101	1.85953	0.750355	2.20021	0.63026	0.633458	1.22004	2.64873	1.40364	1.54716	1.93087	1.31469	1.17644	1.25743	0.660024	0.526574	0.514391	0.34453	0.704693	1.01644	0.786419	1.33555	0.581155	0.529816	0.501875	1.26509	1.25826	0.9478	1.14687	1.08486	0.689886	2.24922	0.996691	1.91085	1.61363	0.737503	0.84768	1.00999	1.29629	0.945582	1.09637	1.20901	0.915975
MSTs	A237001-101	A237001-101	M000000	NA	NA	NA	A237001-101	6.4244	2.26985	10.1109	2.74382	2.72143	3.74448	6.87494	3.14686	2.85507	2.66681	3.31407	3.05161	9.17706	4.15819	3.36171	2.95903	2.74103	2.64077	5.63953	2.67929	8.27403	2.26092	2.13443	2.0053	2.54531	3.27792	4.45424	3.7811	2.59432	2.3753	5.735	3.91336	12.2377	5.20806	2.67176	3.80403	4.34392	3.88965	2.8457	4.10603	3.84244	3.72037
MSTs	A254002-101	A254002-101	M000000	NA	NA	NA	A254002-101	8.25331	3.34105	7.25136	4.36304	3.43588	5.95716	9.34151	6.9544	4.15268	6.58839	4.3897	8.85201	2.7882	3.04768	2.53276	2.53699	3.0937	2.41575	2.25661	1.23213	0.620788	1.53403	0.729352	0.814423	6.37411	5.00317	2.70894	5.24529	6.56362	5.29227	4.31272	1.95342	3.20191	4.8188	1.1312	3.98074	4.4338	5.02217	3.68151	4.2509	3.35119	3.46124
MSTs	A256001-101	A256001-101	M000000	NA	NA	NA	A256001-101	2.38369	1.08983	1.12046	0.775086	0.992263	0.882299	2.45527	0.886252	1.31259	0.769383	2.57373	1.23849	0.766732		1.54451			0.832689	1.64281	1.51324		1.2431	0.807784	1.43323	1.17226	0.748775	0.828552		1.1049	1.53132	1.77977	0.685969		0.858928	1.10781	1.49462	0.785644	1.06139	0.778587		1.06136	0.983007
MSTs	A260006-101	D260482	M000000	NA	NA	NA	D260482	20.1699	9.58215	7.21945	6.20516	5.48412	10.3156	21.9424	8.19516	6.08077	5.60257	8.54224	8.00504	12.5933	6.29609	9.4449	9.95739	9.58214	10.0607	14.5689	8.63642	7.72427	9.62548	5.66666	9.69802	13.1827	9.08545	7.52657	6.40996	9.25154	10.9689	18.2424	9.02809	4.82845	9.19622	8.48624	8.76866	8.12988	5.27263	7.38104	9.55242	8.50372	10.916
MSTs	A262001-101	A262001-101	M000000	NA	NA	NA	A262001-101	20.6672	11.993	8.95291	12.0469	12.1375	12.4887	23.8035	11.5336	11.6677	11.0514	10.6306	11.7781	13.7056	11.5424	12.5378	13.4617	12.8771	12.7413	15.7251	11.2341	12.0872	12.811	9.41485	12.1155	12.7201	12.0249	9.3549	12.5917	12.2217	12.3559	21.1909	11.4783	10.4219	12.0707	12.9264	12.3967	10.9203	10.9569	9.91792	13.2791	11.8176	14.3292
MSTs	A263002-101	A263002-101	M000000	NA	NA	NA	A263002-101			0.224715			1.25602	0.559385	0.0994774	0.325483				0.364943								0.254744		0.285325				0.340299						0.375254						0.111344
MSTs	A267001-101	A267001-101	M000000	NA	NA	NA	A267001-101	9.39464	6.1382	7.49822	4.69694	6.40156	5.91395	5.17881	3.36897	5.22131	3.35487	4.80118	3.21754	6.82093	6.16038	5.24685	4.26893	4.21482	4.01259	6.27212	3.67594	7.38058	3.7849	4.29793	3.15639	5.19843	3.64755	8.37735	9.24432	4.51453	3.85161	6.15446	6.59633	6.86489	6.57026	5.09974	4.61712	4.92401	4.689	4.66318	4.69945	4.13987	4.71447
MSTs	A273004-101	A273004-101	M000000	NA	NA	NA	A273004-101	1.90255	0.80158	3.85861	1.19792	0.795955	2.22542	2.49931	5.73867	4.6677	6.13434	3.14254	4.92302	0.892754	1.51598	0.852883	0.915584	1.15501	0.783638	0.679103		0.563333				6.73113	3.94211	1.87826	5.39594	6.76723	4.83638	0.812679	0.664912	2.96283	3.07127		1.56931	1.29677	1.33094	1.07106	2.02909	1.03049	0.968379
MSTs	A275003-101	A275003-101	M000000	NA	NA	NA	A275003-101	5.36599	3.41265	3.7007	2.19881	2.08557	3.6307	1.57111	1.29588	1.37543	1.44868	2.64227	1.87016	4.12769	3.54912	3.69234	4.58548	3.93101	3.46262	6.73584	4.23901	5.16595	6.08802	4.09644	3.91144	4.81714	3.38927	4.95981	4.46131	6.57537	5.04097	2.31002	1.99006	2.94271	2.85345	1.8142	1.42086	3.75025	3.16013	2.78784	7.06591	5.22085	7.80632
MSTs	A278005-101	NA278005	M000000	NA	NA	NA	NA278005			3.84814										6.98995	10.5738	7.17521	6.3789	5.36484	5.24466	16.8833		2.73216	8.137	5.43503	6.83564									1.66141
MSTs	A278013-101	D278931	M000000	NA	NA	NA	D278931	15.4924	10.3046	7.0242	5.92702	5.16692	9.41159	9.44443	8.9069	5.57467	5.18451	7.7328	8.96148	7.88401	5.89614	8.65077	10.196	9.62821	9.96828	13.2451	9.02238	7.59252	9.37751	6.01486	10.1516	13.2047	9.87853	7.16563	6.44923	9.73729	11.536	13.3501	8.56555	6.15375	9.23556	9.43421	9.73304	5.49032	5.32886	7.85779	10.2885	8.9791	10.8394
MSTs	A283016-101	D283309	M000000	NA	NA	NA	D283309	0.477951	0.308819	8.13766	0.400689	0.419552	0.540629	0.613686	1.01221	0.677098	0.820186	1.01083	1.11875	1.29326	1.00664	0.500314	0.270043	0.315907	0.25672	2.5298	0.259312	14.5152	0.365074	0.562666	0.327741	6.15208	1.01055	0.855581	1.14314	5.94596	1.34854	1.00593	0.619273	9.95003	1.836	0.638392	0.622839	0.182026	0.289868	0.307005	0.277944	0.232811	0.217728
MSTs	A285012-101	D285215	M000000	NA	NA	NA	D285215	6.36207	4.23564	3.38987	7.22225	6.34201	6.3136	4.21986	6.41584	4.80461	5.74819	5.54405	8.67153	3.36749	3.90322	3.77427	2.28714	2.91422	3.42207	4.85692	4.56519	3.38768	3.76917	2.71597	2.74379	7.33952	3.30285	4.24772	6.27577	6.27299	4.68549	4.05374	4.38418	4.94717	4.2806	3.31882	6.18965	3.62724	5.06968	4.88927	4.79462	3.08143	3.38817
MSTs	A295006-101	A295006-101	M000000	NA	NA	NA	A295006-101	9.12479	5.09472	5.17514	4.336	3.54972	4.40429	7.26861	6.79022	6.38678	7.37454	8.41024	8.09125	4.36404	3.69065	4.45205	4.22073	4.17028	3.73823	7.24749	4.22858	5.70629	4.67819	3.32896	3.60553	6.11698	5.90191	3.65292	4.83842	5.306	4.42837	16.1624	7.06594	9.10844	7.16827	5.84892	7.37903	2.2675	2.73538	2.96969	4.80794	3.69251	3.32219
MSTs	A294002-101	A294002-101	M000000	NA	NA	NA	A294002-101	4.75807	2.10517	1.95401	1.32318		2.11886				1.00544			2.09837	1.43892	1.45853	1.35152			2.35639	1.25768		2.25075	0.964919	2.40391	1.64876	1.37345	1.44967	1.45011		1.89177	3.05802	1.63598	1.96009	1.18454	2.55855
MSTs	A303004-101	D310830	M000000	NA	NA	NA	D310830		1.99905	2.5459	0.394969	0.453578	0.470862				0.148105									0.880974		0.228448		0.366977	0.287149		0.448993	0.498239						0.229642	0.183446						0.149856	0.155953	0.175377
MSTs	A306001-101	A306001-101	M000000	NA	NA	NA	A306001-101		2.88793	4.65782
N- Compounds	A128002-101	Ethanolamine	M000096	C2H7NO	C00189	NA	Ethanolamine (3TMS)	13.2209	4.29691	9.10601	4.47118	6.23667	4.14683	16.5136	3.98882	6.30026	3.72531	6.03112	3.93884	12.4229	7.39656	6.73414	4.53085	4.21841	4.69637	11.9627	4.54025	7.06499	4.60418	5.59622	5.10308	7.46341	4.7895	7.85957	8.07537	4.35976	4.61015	10.8242	6.66546	9.13625	6.86984	5.88652	4.9601	3.93132	3.89948	3.40589	4.29388	3.81196	4.37894
N- Compounds	A214002-101	Guanine	M000099	C5H5N5O	C00242	73-40-5	Guanine (3TMS)			2.10553										0.435328	0.324544							0.56984						0.389642	0.410877					0.699872
N- Compounds	A278001-101	Guanosine	M000098	C10H13N5O5	C00387	118-00-3	Guanosine (5TMS)			2.10823								0.374731		0.759839	0.319669					0.565272		1.67431						0.763736						0.721093	0.27285
N- Compounds	A175002-101	Putrescine	M000186	C4H12N2	C00134	110-60-1	Putrescine (4TMS)	0.313242	1.16463	1.57637	0.772581	0.295836	0.874664	0.597436	0.704627	0.884784	1.04592	0.647586	0.696783	1.55832	1.05872	0.865396	0.929642	0.92383	1.00317	0.707798	0.804806	1.28728	0.882844	0.386103	0.870553	0.888418	0.940757	1.89166	1.74529	0.508143	0.805366	1.31796	1.04107	1.32964	1.37971	1.29591	1.40864	0.794916	0.776177	1.17233	0.639295	0.482033	0.520222
N- Compounds	A105003-101	Pyridine, 2-hydroxy-	M000413	NA	NA	NA	Pyridine, 2-hydroxy- (1TMS)	12.8525	5.6165	2.65628	7.50202	8.26894	7.79533	13.1701	6.40596	8.48998	7.40313	7.75627	6.85718	5.10861	7.13229	7.7641	6.18499	6.03693	6.84729	6.6697	4.58471	3.66034	5.13476	3.64607	4.35656	6.41479	4.28229	3.8505	8.92143	5.30439	5.81229	14.9113	8.71227	4.20798	6.32568	9.43032	9.36364	4.08772	6.08405	5.88351	5.47002	7.32663	7.43593
N- Compounds	A114003-101	Pyridine, 3-hydroxy-	M000419	C5H5NO	NA	109-00-2	Pyridine, 3-hydroxy- (1TMS)	3.93964	1.7098	1.53708	2.11874	2.31219	2.04895	4.86575	2.01214	2.1702	2.03906	2.00066	1.91393	2.61493	2.01521	2.10616	2.00095	1.6182	1.93891	2.96955	1.6767	1.47522	1.70635	1.63167	1.56738	2.37232	1.66813	1.76374	2.6815	1.88492	1.69279	4.38933	2.65539	1.75605	2.00212	2.8805	2.55069	1.68768	2.04973	1.77115	2.34356	2.14973	1.9651
N- Compounds	A117003-101	Pyridine, 4-hydroxy-	M000436	NA	NA	NA	Pyridine, 4-hydroxy- (1TMS)	15.5176	5.4028	3.74066	6.62105	7.76884	7.03351	17.7837	8.17677	7.84609	7.19955	8.23611	7.22948	7.4012	6.57679	7.77147	5.84597	5.01031	5.59192	9.51595	4.90855	4.23686	4.53098	5.68323	4.05867	8.90856	4.40739	5.48132	10.3499	5.92681	4.57731	20.8292	12.0032	4.91344	6.54403	12.5482	10.3378	4.97062	6.18305	6.61961	7.54902	7.0035	5.65087
N- Compounds	A135008-101	Pyrrole-2-carboxylic acid	M000896	NA	NA	NA	Pyrrole-2-carboxylic acid (2TMS)					2.14027																						1.72306	1.97842
N- Compounds	A220002-101	Spermidine	M000106	C7H19N3	C00315	124-20-9	Spermidine (4TMS)			0.796941							0.684184																							0.743086
N- Compounds	A248001-101	Tryptamine, 5-hydroxy-	M000717	C10H12N2O	C00780	50-67-9	Tryptamine, 5-hydroxy- (4TMS)	0.252011	0.445428	3.17465	0.434083	0.717242	0.240101	0.556206	0.1708	0.18587	0.687547	0.131283	0.238776	2.79056	1.21883	1.00497	0.345536	0.421285	0.156246	5.03424	0.390601	0.48077	0.194673	0.517834	0.312864	0.653153	0.598064	0.50493	0.306063	0.241211	0.290864	2.10484	0.859873	4.99585	1.03928	0.175523	1.57232	0.676977	0.723911	0.346186	2.12545	0.998089	1.60849
N- Compounds	A136001-101	Uracil	M000456	C4H4N2O2	C00106	66-22-8	Uracil (2TMS)		0.159094	0.745824	0.258746	0.23019			0.240885	0.133076	0.199079	0.0772158	0.141023		0.295165	0.152003	0.103909	0.171893	0.242783		0.129059		0.0840931	0.078485	0.105789	0.0762184	0.0932737	0.675821	1.13458	1.25791	1.44484		0.791149	1.35593	0.102204	1.4377	0.404655	0.127933	0.168257	0.0924226	0.161507	0.184318	0.0986583
N- Compounds	A211006-101	Uric acid	M000699	C5H4N4O3	C00366	69-93-2	Uric acid (4TMS)
N- Compounds	A247002-101	Uridine	M000273	C9H12N2O6	C00299	58-96-8	Uridine (3TMS)			0.909416
N- Compounds	A201014-101	Xanthine	M000000	NA	NA	NA	Xanthine (3TMS)		2.75135	5.29553	2.50692		2.13024		2.2533	2.344		2.04203	1.95416	3.90076	2.66205	1.86023	2.5884			2.74802	1.76756	4.2454	1.9519	1.32638		2.06073	2.93268	3.60115	2.53765	3.28637	2.45217	2.6248	1.73704	2.0453	2.93446			1.78777	1.84922
Phenylpropanoids	A289005-101	Catechin	M999999	C15H14O6	C06562	154-23-4	Catechin (5TMS)
Phenylpropanoids	A180006-101	Cinnamic acid, 4-hydroxy-, cis-	M000587	C9H8O3	NA	NA	Cinnamic acid, 4-hydroxy-, cis- (2TMS)			0.709195				6.30549	5.21994	4.54147	5.88039	4.30808	4.15726	7.14006	4.93822	3.64934	4.0142	4.37441	5.91407	1.89532	4.20531	2.65861	4.29596	1.5821	3.07726	3.18816		4.981	7.51862	4.99729	3.78841		3.07067	8.63994	5.84531	3.06617	6.1181	4.53081	4.65573	4.18268	4.9211	6.15493	2.98753
Phenylpropanoids	A195001-101	Cinnamic acid, 4-hydroxy-, trans-	M000117	C9H8O3	C00811	501-98-4	Cinnamic acid, 4-hydroxy-, trans- (2TMS)	1.04556	0.725183	1.92236	1.02068	1.4719	0.945169	3.83718	2.69949	2.81753	2.8848	3.05368	2.90541	3.51197	2.03693	2.117	2.40528	1.97866	2.83206	2.12765	2.50013	2.3319	2.16384	1.32816	2.83182	2.49172	1.10843	2.52085	3.81919	2.93192	2.23675	2.16534	2.68878	6.40985	3.79811	3.04333	4.42313	3.00304	3.29236	2.67186	3.88181	4.64007	3.28269
Phenylpropanoids	A210001-101	Ferulic acid, trans-	M000009	C10H10O4	NA	537-98-4	Ferulic acid, trans- (2TMS)	5.55351	3.38855	11.1501	3.1629	4.58425	4.14493	6.11668	4.03236	2.63701	3.6294	3.37063	5.31536	7.41844	2.95144	3.34854	3.34653	3.2331	4.82644	7.15263	3.97796	3.81365	4.83039	2.7913	6.14608	4.81537	4.32401	5.90794	5.79569	4.76112	3.78916	3.97535	5.39438	7.91232	5.46055	6.68147	5.39941	4.90519	4.79567	4.0195	6.22395	5.32458	4.9669
Phenylpropanoids	A207001-101	Sinapic acid, cis-	M000648	C11H12O5	NA	NA	Sinapic acid, cis- (2TMS)	1.32231			1.28664	0.939833	0.989587							4.4874	1.1747	0.664236	0.618692	0.554293	1.44544	3.17015	0.960119	0.88079	0.79531	0.684016	1.33265	1.41814	1.23094	1.63342	1.75963	0.509792	1.13848	2.77859	4.0655	4.36702	4.52059	2.57475	3.14488	3.08093	5.18997	2.97272	2.87282	6.9578	4.81377
Phosphates	A307003-101	Adenosine-5-monophosphate	M000284	C10H14N5O7P	C00020	61-19-8	Adenosine-5-monophosphate (5TMS)	2.65377	1.2298	5.12403		0.653	2.16241			0.675457			0.410636	1.51762	1.0679	1.50922	1.45065	1.29514	0.988887	2.09826	0.38485	1.78924	1.56396	2.0609	0.627253	1.41259	0.421535	0.501444		1.2375	1.99917	7.00876				0.510236
Phosphates	A176007-101	Dihydroxyacetone phosphate	M000327	C3H7O6P	C00111	57-04-5	Dihydroxyacetone phosphate (1MEOX) (3TMS) MP
Phosphates	A177014-101	Ethanolaminephosphate	M001131	NA	NA	NA	Ethanolaminephosphate (4TMS)	0.394617	1.0219	0.774566	0.467168	0.210287	0.92118	0.224347	0.853749	0.105606	0.617662	0.264749	0.994107	0.186389	0.193784	0.288095	0.79315	0.633187	0.500969	0.280877	0.808306	0.378681	0.752365	0.207089	0.574157	0.396424	1.06608	0.244827	0.136386	1.01701	0.656616	0.478815	0.263715	0.324801	0.356087	0.319941	0.391595	0.534996	0.467935	0.460189	0.492938	0.295367	0.372625
Phosphates	A232002-101	Fructose-6-phosphate	M000510	C6H13O9P	C00085	643-13-0	Fructose-6-phosphate (1MEOX) (6TMS) MP	1.41096	0.682114	1.12422	0.444582	0.575725	0.822426	1.28761	0.979925	0.832935	0.78906	0.732577	0.806851	0.98265	0.571686	0.717222	0.833773	0.73237	0.695253	0.825681	0.63111	0.66805	0.587752	0.44246	0.452366	0.942198	0.677677	0.970163	1.06124	0.866401	0.898156	1.6546	1.02621	0.621829	0.871159	0.951583	0.743739	0.709301	0.654108	0.686302	0.790416	0.779553	0.792709
Phosphates	A244001-101	Gluconic acid-6-phosphate	M000077	C6H13O10P	C00345	53411-70-4	Gluconic acid-6-phosphate (7TMS)	5.91397	2.16431	6.44876	2.4822	1.68062	4.1668	5.22807	2.75521	1.95287	2.7271	3.26911	2.45457	8.08814	3.36842	3.947	2.91636	3.32489	3.34095	5.02283	2.20476	3.72845	3.74027	2.12146	2.65676	3.99687	2.77668	3.97542	4.14045	3.78506	3.70625	3.29638	2.60578	3.15488	2.12735	1.6849	2.59242	1.49954	0.542798	0.657384	0.659958	0.580558	0.570807
Phosphates	A233002-101	Glucose-6-phosphate	M000513	C6H13O9P	C00092	56-73-5	Glucose-6-phosphate (1MEOX) (6TMS) MP	2.70565	0.693477	2.20771	0.340696	0.884683	0.953526	2.702	1.37313	1.2741	0.964206	1.28701	0.754352	1.98278	0.823785	0.868955	1.0639	0.963586	0.979756	1.33229	0.651527	1.33746	0.720481	0.581344	0.505433	1.65935	0.812898	1.77909	1.54158	0.913089	1.1465	3.51672	2.00334	1.52836	2.38408	1.8918	1.42486	1.0407	0.845698	0.989496	1.00305	1.10688	0.87631
Phosphates	A181003-101	Glyceric acid-3-phosphate	M000105	C3H7O7P	C00197	820-11-1	Glyceric acid-3-phosphate (4TMS)	1.94118	3.17099	1.61639	0.842399	1.17445	4.42102	2.18004	2.98083	1.87408	2.4102	3.52615	2.34737	1.0573	1.03173	2.56444	3.53716	1.78827	2.46527	1.49323	2.6952	1.09362	1.91112	2.24696	1.0224	3.85278	2.23592	1.67454	3.15898	5.57643	7.20075	6.82645	8.9429	1.8153	8.08837	10.0315	4.97522	2.32807	2.13118	2.16283	3.54155	2.70888	3.68414
Phosphates	A177002-101	Glycerol-3-phosphate	M000328	C3H9O6P	C00093	29849-82-9	Glycerol-3-phosphate (4TMS)	1.84754	2.6259	7.17707	2.15	2.64689	2.17623	3.06422	1.28033	2.54819	1.19044	3.25041	1.02104	4.36294	3.29285	3.62561	2.11031	2.07803	1.65502	2.96838	1.59062	4.8078	1.80141	2.52541	1.81902	1.93168	1.82955	6.77383	4.40081	1.83882	2.86271	1.31015	3.04365	2.87451	3.01098	2.43142	2.13078	1.23574	1.19105	0.704755	1.682	1.14701	1.29548
Phosphates	A218002-101	Glycerophosphoglycerol	M000834	C6H15O8P	C03274	NA	Glycerophosphoglycerol (5TMS)	3.66387	2.48498	0.151109	1.47136	1.01524	1.72455	0.502796	0.70621	0.26505	0.471128	0.274968	0.414392	0.792005	0.42734	1.08226	1.48437	1.52529	1.31629	1.8793	1.11533	0.225447	1.85471	0.961411	1.37304	1.62588	1.23715	0.913817	1.52131	1.95777	1.59988	0.424088	0.456657	0.48042	0.360392	0.408229	0.306204		0.179775	0.120236	0.199692	0.210358	0.223791
Phosphates	A157011-101	Glycolic acid-2-phosphate	M000668	NA	NA	NA	Glycolic acid-2-phosphate (3TMS)		1.94909	1.91895		1.48188	2.27728		2.37567		2.95881	1.19478	2.69669		1.61445	1.73273			1.90043		1.50386				1.67092		1.80609	0.889747		2.09339			1.63439	3.32954	1.42752	1.72342	1.84975	3.24165	3.27307
Phosphates	A247001-101	Inositol-2-phosphate, myo-	M000124	NA	NA	NA	Inositol-2-phosphate, myo- (7TMS)	1.30416	0.515516	1.49315	0.618318	0.674572	0.745463	1.45491	0.623093	0.514247	0.894773	0.614712	0.598927	0.709427				0.591236	0.61362	0.797931	0.525909	0.500475	0.634663		0.731294	0.674189	0.532145	0.584944	0.736593		0.692582	1.46624	0.581982	1.38392	0.971317		0.759192	0.578339	0.474548	0.414816		0.812346	0.719916
Phosphates	A243001-101	myo-Inositol-1-phosphate	M000724	C6H13O9P	C01177	NA	myo-Inositol-1-phosphate (7TMS)	2.65069	0.26924	11.1501	0.173455	0.625843	0.282539	5.60416	0.342206	1.44661	0.283947	2.84247	0.219478	6.01291	2.12249	1.42075	0.262492	0.246416	0.256193	2.49214	0.207832	3.29276	0.18084	0.832998	0.22658	0.955663	0.249967	3.79959	1.97596	0.355626	0.581673	1.06849	0.790554	2.85255	1.21119	0.519075	0.477056	0.306287	0.261662	0.203645	0.23498	0.225307	0.266534
Phosphates	A231001-101	Mannose-6-phosphate	M000711	C6H13O9P	C00275	NA	Mannose-6-phosphate (1MEOX) (6TMS) MP	2.15683	1.17957	1.1815	0.663142	0.884978	1.45267	1.65917	1.48073	0.813908	1.08969	1.01643	1.22078	1.47518	0.909714	1.29202	1.30953	1.10033	1.05909	1.45093	1.04686	0.920476	0.929005	0.766792	0.780494	1.66902	1.15404	1.57088	1.67551	1.42429	1.43214	2.81052	1.47779	0.683203	1.19953	1.41321	1.17863	0.76568	0.528416	0.530866	0.571782	0.593489	0.687513
Phosphates	A159005-101	Phosphoenolpyruvic acid	M000745	NA	NA	NA	Phosphoenolpyruvic acid (3TMS)		5.08124	1.29286	1.39445	1.85206	5.44931		2.27583		1.9065	1.92948	1.29437		0.910034	2.32439	4.89502	1.923	3.12999	1.04297	3.13174	1.60782	3.01221	1.22861	1.61184	1.62731	4.38995	1.46541	4.16522	5.03941	8.68592	5.01147	8.13059	2.90289	6.52332	8.45148	3.86671	1.76149	1.55976	1.25673	1.82386	1.12611	3.24064
Phosphates	A129001-101	Phosphoric acid	M000075	H3O4P	C00009	7664-38-2	Phosphoric acid (3TMS)	19.4854	5.79494	11.0802	3.31577	5.79693	5.14139	24.558	10.5275	12.053	10.9502	11.4368	10.0981	13.9211	8.37927	8.11307	6.11041	4.45211	5.83706	16.0824	6.50827	8.55318	4.63966	8.17737	4.78198	10.8638	7.89002	9.02834	10.8923	10.5226	9.60355	11.2782	8.48497	9.99314	9.31456	7.51087	5.51324	3.68781	4.83452	3.41288	4.69467	4.24887	4.08066
Phosphates	A119001-101	Phosphoric acid monomethyl ester	M000507	NA	NA	NA	Phosphoric acid monomethyl ester (2TMS)	7.70558	2.48868	11.1501	1.27197	2.38797	2.1851	6.27524	2.68407	2.41276	2.3546	4.42743	1.81972	7.00748	4.28542	3.30676	2.07423	2.88525	2.10569	6.42845	2.17666	4.5029	2.45362	2.73971	2.12436	4.04165	2.7549	5.80151	4.61051	2.31047	2.76688	3.36698	2.58325	4.42801	2.82372	1.81158	1.3671	1.35715	1.37804	1.05565	1.40432	1.0462	1.39316
Phosphates	A318001-101	Trehalose-6-phosphate	M000773	C12H23O14P	C00689	4484-88-2	Trehalose-6-phosphate (9TMS)	1.64234	0.578887	1.62746			0.754769	1.28749	0.292463	0.45625	0.939953	0.559869	0.392221	2.69392	0.624071	0.622509	0.809125	0.483874	0.321738	2.50557	0.398955	3.11852	0.539783	0.446146	0.665523	1.49527	0.480073	1.25623	1.17111	0.634325	0.805964	5.52742	0.528026	7.46001	1.55301	0.847787	1.26107	0.723518	0.63291	1.00622	0.881792	0.766178	1.00517
Polyhydroxy Acids	A185002-101	Dehydroascorbic acid dimer	M000082	C6H6O6	C05422	NA	Dehydroascorbic acid dimer (2MEOX) MP	7.33313	3.48764	0.315317	2.8578	6.82789	5.48986	7.16938	6.03848	7.55852	5.86589	10.8464	4.85311	0.930028	2.73796	6.91608	3.85133	3.95513	4.30756	1.72023	2.0506	0.227232	3.67436	3.07551	0.722218	5.53026	1.63931	2.31167	10.3309	5.23084	3.27679	9.43312	12.5893	0.215996	1.98315	14.9569	9.63957	2.40713	3.13237	5.71951	6.35302	7.91116	6.75143
Polyhydroxy Acids	A154001-101	Erythronic acid	M999999	C4H8O5	NA	15667-21-7	Erythronic acid (4TMS)	1.00551	1.85253	5.81055	1.58763	2.09894	2.05741	5.33592	5.39368	8.83393	6.86682	9.73863	6.03434	1.48712	2.6011	1.9239	1.95096	1.18038	1.68664	0.957638	1.91421	3.70348	1.53464	1.04525	1.29592	0.764559	1.12954	2.83153	3.38753	2.02962	2.05061	6.19811	7.48805	7.50126	7.13003	6.6423	4.65493	5.57198	7.53937	5.2594	6.16338	4.62447	5.70892
Polyhydroxy Acids	A144008-101	Erythronic acid-1,4-lactone	M000597	C4H6O4	NA	15667-21-7	Erythronic acid-1,4-lactone (2TMS)		3.00875	10.537																		8.16094						3.82175					2.95379	12.2377
Polyhydroxy Acids	A204001-101	Galactaric acid	M000594	C6H10O8	C01807	526-99-8	Galactaric acid (6TMS)		1.91798	3.79517	0.389679	0.632345	0.588915				0.0238765		0.0314786	9.21871	4.85502	4.58833	4.63382	2.54678	3.04286	1.13061	2.89035	4.85787	0.611184	0.601048	0.431423	5.54215	0.830268	1.00677	6.93861	4.90972	4.38683	0.061151	0.0450327	0.12982	0.0745627	0.0406874	0.021732	0.0302703	0.0224461
Polyhydroxy Acids	A199002-101	Galactonic acid	M000596	C6H12O7	C00880	576-36-3	Galactonic acid (6TMS)	1.25615	1.37853	2.12818	0.77818	0.967738	1.25939	3.32506	2.628	2.63571	3.02531	3.73664	3.20895	1.82253	0.985648	1.28357	1.18735	0.869616	1.02791	1.83275	1.28988	2.11533	1.12396	1.23755	0.963821	1.18446	1.11577	1.46604	1.62934	1.22225	1.2895	4.91769	4.96992	5.52958	5.15418	4.80692	3.07258	3.68664	4.13532	3.0736	3.31204	3.32757	2.81759
Polyhydroxy Acids	A200001-101	Gluconic acid	M000508	C6H12O7	C00257	526-95-4	Gluconic acid (6TMS)	0.0287452	0.356354	0.517903	0.0614143	0.464546	0.510309	0.376267	0.236532	0.169281	0.150901	0.425971	0.22887	0.380451	0.0660716	0.38103	0.474307	0.016847	0.0180623	0.339299	0.231571	0.473419	0.331143	0.309397	0.145792	0.3773	0.188606	0.288105	0.520999	0.557164	0.430563	0.402253	0.3436	1.22167	0.0861547	0.760524	0.384934	0.173224	0.174089	0.342314	0.539205	0.437246	0.3575
Polyhydroxy Acids	A135003-101	Glyceric acid	M000073	C3H6O4	C00258	473-81-4	Glyceric acid (3TMS)	1.51584	0.943832	7.27451	0.772445	0.916561	0.859785	4.02697	2.15118	4.39264	2.76504	5.61075	1.93927	4.075	5.36864	3.13051	1.54593	1.0307	1.34419	2.21171	1.07471	7.02736	0.969338	1.31219	1.87204	0.622608	0.935696	5.26899	2.80874	1.10753	1.38329	5.32294	7.31921	12.2377	4.17907	4.44484	3.36518	3.52087	4.72696	2.37801	3.51824	3.2357	3.88164
Polyhydroxy Acids	A177001-101	Ribonic acid	M000605	C5H10O6	C01685	NA	Ribonic acid (5TMS)	0.655877	2.44121	9.41377	2.13106	0.931841	2.35115	1.95024	2.25865	2.3058	2.51623	2.12635	2.17938	2.49709	2.07165	1.20129	1.97542	1.51019	1.63706	1.33412	1.6735	3.75045	1.77314	0.928512	1.98415	0.692381	1.62884	3.17362	1.45644	1.99359	2.61305	1.98803	2.70407	8.48199	4.00162	1.96022	1.8643	2.24394	2.3797	1.75296	1.7234	1.42533	1.57684
Polyhydroxy Acids	A201001-101	Saccharic acid	M000093	C6H10O8	C00767	87-73-0	Saccharic acid (6TMS)	0.0857929	0.123739	0.241026	0.0875777	0.102429	0.0930292	0.155004	0.128105	0.137621	0.152791	0.144863	0.140773	0.302303	0.193933	0.17056	0.18908	0.122542	0.136208	0.123786	0.095317	0.146227	0.0468465	0.0726265	0.0454344	0.203881	0.0927301	0.082944	0.334485	0.238545	0.213141	0.160105	0.152882	0.29824	0.17693	0.116647	0.1486	0.141685	0.158542	0.111598	0.152909	0.159632	0.134715
Polyhydroxy Acids	A156001-101	Threonic acid	M000078	C4H8O5	C01620	7306-96-9	Threonic acid (4TMS)	0.92687	3.58801	5.27893	4.97498	1.92383	5.82506	1.52055	5.48636	2.76393	4.93183	2.03172	3.93326	1.27397	2.63836	1.93604	4.23782	3.05933	4.40999	0.731717	3.65715	4.19181	5.1032	0.75228	3.52221	0.601147	3.55192	2.29945	2.12018	4.45723	4.33764	1.66076	3.73627	5.73621	3.12972	3.33679	2.27984	4.96097	5.25304	4.85983	2.03548	1.49728	2.18532
Polyhydroxy Acids	A140005-101	Threonic acid-1,4-lactone	M000595	C4H6O4	NA	NA	Threonic acid-1,4-lactone (2TMS)	1.28254	3.42425	6.95593	4.3967	3.34818	3.54116	1.46935	5.09387	2.67989	4.71023	2.19834	3.02496	1.73775	3.26812	2.30549	3.38662	2.53839	3.55034	1.03886	3.01187	5.45885	3.31163	0.824279	2.95209	0.832011	2.91513	3.73733	3.44308	3.90287	4.35728	1.43977	4.46776	7.30987	3.32509	3.78148	2.49783	4.32828	5.11518	2.77134	2.76808	1.97399	2.8778
Polyols	A171012-101	Arabitol	M000588	C5H12O5	C01904	488-82-4	Arabitol (5TMS)	2.72681	3.66889	10.6845	2.88041	2.70526	5.49156	4.24142	2.76658	5.20448	6.21021	7.8756	2.7195	2.8847	3.78451	3.52793	2.88945	2.23029	2.11534	1.6602	1.27602	3.44894	1.53713	1.84567	1.68192	1.47164	1.62327	3.83969	4.61475	1.81049	1.93976	3.74887	4.66373	7.28484	6.63888	3.67192	3.8881	5.22884	8.05742	8.77237	6.2079	9.84154	5.98446
Polyols	A150002-101	Erythritol	M000054	C4H10O4	C00503	149-32-6	Erythritol (4TMS)	0.480874	0.593426	2.8962	1.16435	0.973711	1.45778	0.219911	0.169571	0.439774	0.290918	0.542333	0.360149	0.475841	0.782024	0.746421	0.560242	0.304966	0.439088	0.473685	0.450592	1.14957	0.424429	0.226884	0.502212	0.303971	0.245257	0.699244	1.1171	0.181497	0.272461	1.40978	2.22074	3.18372	1.20054	1.2494	0.845464	0.913102	1.2284	0.915067	0.876053	1.39446	1.27018
Polyols	A194001-101	Galactitol	M000056	C6H14O6	C01697	608-66-2	Galactitol (6TMS)	4.92787	3.57436	8.25539	2.30386	2.07124	4.11725	2.66011	3.04828	2.84957	3.94104	3.68933	2.87167	3.6777	2.80147	2.78222	2.87645	2.4238	2.41833	3.20466	1.75982	2.82714	1.64215	2.02157	1.51495	3.4133	4.04414	2.86351	5.34323	3.59892	3.08705	2.89345	2.52224	3.00717	3.17754	2.91776	2.29371	2.07125	2.63903	3.32339	2.57328	3.01816	1.83602
Polyols	A129003-101	Glycerol	M000053	C3H8O3	C00116	56-81-5	Glycerol (3TMS)	7.52665	1.45813	9.74444	1.24604	2.66208	1.41229	8.45496	3.23296	3.74949	3.285	3.95731	2.00162	12.5108	7.26306	4.57925	1.49996	1.31388	1.59211	7.83109	1.46249	7.90522	1.38573	3.05107	1.56885	3.35444	1.74588	6.77436	4.69053	2.35433	2.34124	4.00201	3.19954	7.02825	3.16093	2.18475	1.71134	1.11165	1.11719	1.0795	1.39944	1.18519	1.16801
Polyols	A209002-101	Inositol, myo-	M000060	C6H12O6	C00137	87-89-8	Inositol, myo- (6TMS)	7.62118	6.11251	8.49117	3.87798	3.16968	3.91802	10.4277	7.82024	7.87362	7.06895	9.05268	6.3762	7.46687	4.04991	3.9304	3.51825	3.09605	4.77096	6.35852	2.9304	7.10196	3.63838	3.15876	3.1697	5.0261	3.58324	5.60449	4.52977	4.68348	3.4933	12.5573	9.61151	9.83068	7.6351	9.5849	7.07154	4.40401	4.14015	3.71259	3.97417	2.97054	3.51158
Polyols	A173001-101	Ribitol	M000155	C5H12O5	C00474	488-81-3	Ribitol (5TMS)	0.89755	0.754346	3.16622	0.249959	0.765127	0.421674	5.63188	2.23675	5.90678	4.78669	8.3538	2.84564	1.30398	1.24156	1.34718	0.544243	0.449492	0.505156	0.369915	0.311302	0.691593	0.269578	0.590829	0.281233	0.544148	0.367604	1.00593	2.31913	0.465517	0.549501	2.86861	3.33172	1.77366	6.34626	4.1291	3.11597	6.51159	10.0864	12.211	6.24292	10.062	7.54902
Polyols	A193001-101	Sorbitol	M000055	C6H14O6	C00794	50-70-4	Sorbitol (6TMS)
Polyols	A149002-101	Threitol	M000469	C4H10O4	NA	2418-52-2	Threitol (4TMS)																																	2.80226
Sugar (Conjugate)	A258002-101	4-Hydroxyphenyl-beta-glucopyranoside	M001176	NA	NA	NA	4-Hydroxyphenyl-beta-glucopyranoside (5TMS)	10.3226	6.92083	4.90709	5.48279	5.71413	5.40781	4.0313	3.47631	2.4047	3.85451	2.56235	3.59286	4.22073	3.50947	3.42775	3.56549	4.01716	4.1667	4.72238	4.21032	2.08909	4.41914	2.47622	3.00124	4.62096	4.78955	4.22087	4.9783	4.78764	4.11792	8.5883	4.50252	5.67587	4.40526	4.16236	3.22363	2.35684	3.25921	2.77929	3.62588	2.24243	2.85397
Sugar (Conjugate)	A257012-101	Salicylaldehyde-beta-D-glucopyranoside	M000315	NA	NA	NA	Salicylaldehyde-beta-D-glucopyranoside (1MEOX) (4TMS) MP	8.10634	3.60364	7.19562	4.54222	3.62156	6.40555	9.40176	7.56207	4.10512	7.06686	4.5195	9.10446	3.02451	3.14074	2.64153	3.10106	3.33206	3.01192	2.48197	1.73464	0.684892	1.87753	0.798846	1.05076	6.16228	5.40824	2.8706	5.62049	6.77679	5.33319	4.64149	2.46019	3.2349	4.98905	1.63937	4.36549	6.49103	6.62557	4.11579	4.54464	3.6607	3.58375
Sugars	A187002-101	Fructose	M000606	C6H12O6	C00095	57-48-7	Fructose (1MEOX) (5TMS) MP	1.91456	0.588431	9.9293	0.509182	1.60429	0.423124	14.6064	2.9884	8.9393	8.05236	10.0791	3.71847	8.96753	4.408	1.87293	0.309836	0.556764	0.422149	3.53791	0.44978	10.8855	0.305923	2.14993	0.354554	1.49961	0.397402	8.27989	5.20439	0.564378	0.706426	9.7567	3.83885	10.4894	9.52119	5.23785	6.0194	7.86782	9.31867	9.89009	7.75062	11.4741	9.57196
Sugars	A191001-101	Glucose	M000040	C6H12O6	C00031	50-99-7	Glucose (1MEOX) (5TMS) BP	0.576336	0.132475	9.70756	0.137811	0.499035	0.151481	4.34849	0.421422	2.35584	1.62718	5.73728	0.469784	3.1919	1.23924	0.515243	0.143711	0.14709	0.195196	1.01494	0.138876	6.88575	0.108858	0.586672	0.127413	0.410463	0.125347	3.84949	1.49997	0.170503	0.200194	2.35873	0.812371	8.79995	3.52037	1.08182	1.4267	2.03317	2.44126	7.08004	1.54016	3.87266	1.89793
Sugars	A172001-101	Glucose, 1,6-anhydro-, beta-	M000248	C6H10O5	NA	498-07-7	Glucose, 1,6-anhydro-, beta- (3TMS)	2.07183	1.61259	2.41675	3.82751	3.87812	2.97989		1.09876	2.09136	2.45462	1.10977	1.82057	5.20114	8.04194	8.17129	10.6339	11.766	12.3624	4.0877	6.08247	5.47811	8.01181	6.81381	11.9051	3.27919	6.58312	7.57945	12.0512	11.517	8.48489		1.11327	2.36479	1.70406	2.34571	2.55991	1.84087	4.8039	2.33816	5.24737	6.02519	1.30204
Sugars	A340003-101	Kestose, 1-	M000814	C18H32O16	C03661	470-69-9	Kestose, 1- (11TMS)	8.49357	0.790633	3.68202	0.52632	0.905221	1.22262	21.1439	0.921222	2.69377	1.46841	5.50171	3.04987	5.49242	0.79713	0.660471	0.953613	0.725019	0.555669		0.164509	5.16736	0.301772	1.05417	0.536945	3.82681	0.280612	0.683559	0.984057	2.10145	1.6081	7.83459	0.940213	2.52936	3.00196	3.85451	1.56086	2.84678	4.4514	10.6007	7.25503	4.58531	11.2923
Sugars	A269005-101	Lactulose	M000783	NA	NA	NA	Lactulose (1MEOX) (8TMS) MP	1.94676	0.754399	2.04428	0.779084	1.10231	0.783876	1.51301	1.17151	1.90882	1.26957	1.77318	1.09869	2.11771	1.58762	1.70151	0.975326	1.07761	1.06385	1.71153	0.916806	2.42784	0.848782	1.06832	0.822274	1.87631	0.417069	1.81007	2.31171	1.21871	1.25658	1.20679	2.18567	1.8524	2.52202	1.77521	1.82068	1.20818	1.3454	1.76849	1.90358	1.59306	1.61175
Sugars	A274001-101	Maltose	M000048	C12H22O11	C00897	69-79-4	Maltose (1MEOX) (8TMS) MP	1.94938	1.26061	0.456972	1.12647	1.02215	1.10176	0.199553	0.608794	0.180455	0.780816	0.370054	0.731058	0.246071	0.615663	0.810259	0.76338	0.826419	0.827007	0.670802	1.00522	0.459181	0.792399	0.620828	0.518086	1.68124	0.746725	0.777894	1.1016	1.44985	0.703667	0.788165	1.06838	0.87463	0.698315	0.780877	0.615472	0.399065	0.452854	0.577682	0.608493	0.592926	0.592979
Sugars	A355003-101	Maltotriose	M000269	C18H32O16	C01835	1109-28-0	Maltotriose (1MEOX) (11TMS) MP	2.62123												0.876892												1.1387						2.92804				1.24495
Sugars	A186007-101	Psicose	M000629	C6H12O6	C06468	551-68-8	Psicose (1MEOX) (5TMS) MP	3.52451	1.91653		0.380106	1.31311	1.08121	11.4569	7.25047	7.85535	10.37		7.40926	1.71811	1.26917	1.3334	0.724657	0.568007	0.613873	0.658622	0.470733		0.332988	0.724829	0.225806	1.31019	0.590376		2.89723	0.928381	0.923342	8.17292	6.8539		8.83452	8.02966	7.27801	7.68857	12.5241		8.87742	9.41617	7.0657
Sugars	A337002-101	Raffinose	M000049	C18H32O16	C00492	512-69-6	Raffinose (11TMS)	7.8353	0.872389	1.88072	1.42833	1.40884	1.26474	1.63351	0.137155	0.507612	0.184736	0.689574	0.387975	8.07388	2.42668	1.78652	2.64676	3.51308	2.41402	18.1016	1.10834	7.16812	2.04383	5.21792	4.60395	3.30474	1.7309	0.566586	0.635668	2.22421	1.91786	5.41351	0.710617	2.67212	1.03612	2.87061	1.1095	0.186526	0.124269	0.226877	0.79162	0.341061	0.942169
Sugars	A167011-101	Ribose	M000582	NA	NA	NA	Ribose (1MEOX) (4TMS) BP	0.28614	0.851843	5.49376	0.852038	0.487064	0.744587	0.698195	0.694272	1.31297	1.21205	1.39421	0.726674	0.812333	1.03661	0.664611	0.478627	0.514813	0.483969	0.248045	0.456517	4.16147	0.551896	0.350512	0.573875	0.227746	0.469387	1.8456	1.27664	0.513121	0.58212	0.672526	1.40864	7.14251	1.76511	1.0674	1.04235	1.54195	1.66386	1.34847	1.0312	1.28166	1.02416
Sugars	A264001-101	Sucrose	M000044	C12H22O11	C00089	57-50-1	Sucrose (8TMS)	19.8745	11.443	10.1486	11.6173	12.2756	11.668	24.6675	11.1918	12.3931	10.9435	11.4667	11.2199	14.4305	11.8841	13.2088	12.2147	12.3786	11.8979	16.0369	10.819	13.4051	11.5544	9.99885	10.8492	12.3097	10.8994	10.0855	13.9636	11.4181	12.051	21.0718	12.3578	11.3128	13.311	14.5205	13.8446	11.676	12.1597	11.1344	14.7093	12.9814	16.2808
Sugars	A274002-101	Trehalose, alpha,alpha'-	M000671	C12H22O11	C01083	99-20-7	Trehalose, alpha,alpha'- (8TMS)	0.479943	0.522985	1.52041	0.379244	0.649475	0.43468	0.36681	0.385051	0.502454	0.372293	0.548023	0.32375	0.355948	0.441473	0.424866	0.303177	0.255305	0.295556	0.960855	0.230115	0.784171	0.18926	0.225551	0.209493	0.391753	0.379069	0.685985	0.736866	0.325894	0.277336	1.53427	1.02442	2.85507	1.13264	1.04916	0.947727	0.906143	0.95531	1.0852	1.11546	0.876064	1.13079
Sugars	A165001-101	Xylose	M000579	C5H10O5	C00181	58-86-6	Xylose (1MEOX) (4TMS) MP	0.357729	0.424227	3.17034	0.391423	0.456615	0.528075	0.730824	0.453574	1.10095	0.617562	1.26258	0.52229	0.992049	1.25948	0.879213	0.365113	0.392267	0.383585	0.232667	0.42956	2.13701	0.99334	0.292676	0.390842	0.21807	0.293754	1.2486	1.25126	0.369499	0.409642	0.514879	1.89213	3.16214	2.46243	1.14998	0.941838	0.693796	0.869228	0.753654	0.617901	0.730285	0.703463
Internal Standard (Quantification)	A110001-211	Alanine, d4-	M000026	C3H7NO2	C00041	56-41-7	Alanine, d4- (2TMS)	8.26334	4.43664	3.11438	3.92073	3.93584	4.8941	7.8806	4.26799	3.41957	4.22753	3.59448	5.48919	3.76111	3.7081	4.86475	3.91346	5.0701	4.34112	4.57821	4.147	3.89724	4.14801	2.61277	3.43754	3.98348	4.37715	2.90084	3.47005	6.30301	7.94408	7.76122	3.25583	3.1693	3.33899	3.81128	4.57643	3.30331	3.6346	3.21113	2.67077	2.12264	2.82013
Internal Standard (Quantification)	A193001-111	Sorbitol, U-13C-	M000055	NA	NA	NA	Sorbitol, U-13C- (6TMS)	8.25764	8.24402	8.40336	8.34725	8.31255	8.19001	8.16993	8.10373	8.08407	8.02568	8.1367	8.25083	8.23045	8.25764	8.1367	8.33333	8.40336	8.19672	8.31947	8.07103	8.34725	8.03859	8.31947	8.34725	8.11688	8.285	8.25083	8.21018	8.12348	8.30565	8.34028	8.31255	8.52515	8.30565	8.23045	8.29187	8.34028	8.16993	8.29187	8.21693	8.1367	8.07754
[truncated: 54 more columns]

## Sheet: flagleaf_DS2014
Suppl. Table 1: Corrected normalized metabolome data in leaves and panicles of eight rice cultivars at control and HNT conditions for WS and DS. Original intensities of each metabolite were normalized to the average original intensity (response) of all annotated analytes in a sample and log10-transformed. Transformed data were corrected for analytical batch and sequence effects according to the p…
Class	MPIMP-ID	Name	MPIMP-ID	Sum Formula	KEGG-ID [preferred]	CAS-ID [preferred]	Derivate	Flag leaf - Control - 22°C - 50% Flowering - CT9993-5-10-1M	Flag leaf - Control - 22°C - 50% Flowering - CT9993-5-10-1M	Flag leaf - Control - 22°C - 50% Flowering - CT9993-5-10-1M	Flag leaf - Control - 22°C - 50% Flowering - CT9993-5-10-1M	Flag leaf - Control - 22°C - 50% Flowering - CT9993-5-10-1M	Flag leaf - Control - 22°C - 50% Flowering - CT9993-5-10-1M	Flag leaf - Control - 22°C - 50% Flowering - CT9993-5-10-1M	Flag leaf - Control - 22°C - 50% Flowering - CT9993-5-10-1M	Flag leaf - Control - 22°C - 50% Flowering - CT9993-5-10-1M	Flag leaf - Control - 22°C - 50% Flowering - CT9993-5-10-1M	Flag leaf - Control - 22°C - 50% Flowering - IR123	Flag leaf - Control - 22°C - 50% Flowering - IR123	Flag leaf - Control - 22°C - 50% Flowering - IR123	Flag leaf - Control - 22°C - 50% Flowering - IR123	Flag leaf - Control - 22°C - 50% Flowering - IR123	Flag leaf - Control - 22°C - 50% Flowering - IR123	Flag leaf - Control - 22°C - 50% Flowering - IR123	Flag leaf - Control - 22°C - 50% Flowering - IR123	Flag leaf - Control - 22°C - 50% Flowering - IR123	Flag leaf - Control - 22°C - 50% Flowering - IR123	Flag leaf - Control - 22°C - 50% Flowering - IR62266-42-6-2	Flag leaf - Control - 22°C - 50% Flowering - IR62266-42-6-2	Flag leaf - Control - 22°C - 50% Flowering - IR62266-42-6-2	Flag leaf - Control - 22°C - 50% Flowering - IR62266-42-6-2	Flag leaf - Control - 22°C - 50% Flowering - IR62266-42-6-2	Flag leaf - Control - 22°C - 50% Flowering - IR62266-42-6-2	Flag leaf - Control - 22°C - 50% Flowering - IR62266-42-6-2	Flag leaf - Control - 22°C - 50% Flowering - IR62266-42-6-2	Flag leaf - Control - 22°C - 50% Flowering - IR62266-42-6-2	Flag leaf - Control - 22°C - 50% Flowering - IR62266-42-6-2	Flag leaf - Control - 22°C - 50% Flowering - IR64	Flag leaf - Control - 22°C - 50% Flowering - IR64	Flag leaf - Control - 22°C - 50% Flowering - IR64	Flag leaf - Control - 22°C - 50% Flowering - IR64	Flag leaf - Control - 22°C - 50% Flowering - IR64	Flag leaf - Control - 22°C - 50% Flowering - IR64	Flag leaf - Control - 22°C - 50% Flowering - IR64	Flag leaf - Control - 22°C - 50% Flowering - IR64	Flag leaf - Control - 22°C - 50% Flowering - IR64	Flag leaf - Control - 22°C - 50% Flowering - IR64	Flag leaf - Control - 22°C - 50% Flowering - IR72	Flag leaf - Control - 22°C - 50% Flowering - IR72
Acids	A176002-101	Aconitic acid, cis-	M000113	C6H6O6	C00417	585-84-2	Aconitic acid, cis- (3TMS)	1.51866	1.75848	2.89875	5.10682	2.45194	4.75331	2.53236	5.17524	4.95796	4.7723	2.35197	2.31566	3.01561	3.09191	3.80735	2.99654	2.64479	3.03461	2.25528	3.33101	4.08912	4.63041	6.56801	5.09721	4.84568	0.927025	5.17773	5.03781	4.25315	4.55222	1.50668	2.18909	2.30468	2.80263	2.0494	2.94775	3.1313	4.00196	1.08748	5.47852	4.0325	3.80869
Acids	A098003-101	Boric acid	M001531	NA	NA	NA	Boric acid (3TMS)	1.33549	2.15896	2.57832	1.34072	1.99141	0.988006	1.79865	4.59096	1.82012	1.95194	1.94468	1.11717	1.60097	1.79112	1.95007	0.854179	5.65634	2.08372	1.21666	4.64315	1.37179	1.25329	2.04794	2.35349	1.85726	1.7607	3.14694	2.47802	1.88514	2.85622	1.6887	1.5203	1.05089	2.20838	1.90612	1.12496	2.4118	5.74765	2.86571	6.89557	1.96112	1.30464
Acids	A143004-101	Butanoic acid, 2,4-dihydroxy-	M000730	NA	NA	NA	Butanoic acid, 2,4-dihydroxy- (3TMS)						0.730402	0.612413	0.832689		0.750146							0.71907	0.885915	0.561895		4.20489	6.41977	4.1406	5.70184	4.00603	4.27267	7.67579	6.91265	5.01153	5.16176							0.820322	0.687275	3.53892
Acids	A182004-101	Citric acid	M000069	C6H8O7	C00158	77-92-9	Citric acid (4TMS)	5.39756	5.34588	6.77757	8.26406	5.73184	7.4995	9.95493	11.8751	8.78528	10.6158	5.42196	6.19534	5.8648	5.65874	6.59471	6.506	7.45001	5.91253	7.08265	5.13389	7.84147	9.9707	13.9218	10.6481	9.73336	0.894772	13.7727	10.0723	11.3671	8.4987	4.47722	4.48095	5.01895	5.66761	4.59182	5.55944	6.06088	5.40522	1.05013	6.41234	6.89359	7.03746
Acids	A137001-101	Fumaric acid	M000067	C4H4O4	C00122	110-17-8	Fumaric acid (2TMS)	1.71878	2.69282	1.97145	1.05809	3.07656	4.15222	3.58552	3.83778	1.95497	3.87227	3.13266	3.3341	2.96519	4.06885	4.05533	3.82196	4.63269	3.33722	3.78996	3.7031	5.64377	11.2006	6.14379	6.78345	7.31069	2.79222	9.49004	9.88058	7.97414	9.01764	2.92722	3.72055	2.93979	3.26252	3.51852	4.53873	4.99244	4.45481	2.17669	5.07738	2.51252	3.27511
Acids	A158004-101	Glutaric acid, 2-oxo-	M000571	C5H6O5	C00026	328-50-7	Glutaric acid, 2-oxo- (1MEOX) (2TMS) MP	5.32597	1.44821	1.4874	6.74751	1.69979	11.3046	1.767	1.91208	9.68846	4.70317	3.4002	2.63134	2.48542	1.63648	3.78744	2.75777	3.82806	2.89225	2.3533	2.28135	0.992337	1.70361	1.58159	0.991268	0.784111	3.88383	1.57695	1.19583	1.2663	1.2914	1.84719	1.30647	1.36193	1.51623	1.29837	1.76612	2.24493	1.28044	2.50006	1.12873	6.57707	5.35616
Acids	A106002-101	Glycolic acid	M000886	C2H4O3	C00160	79-14-1	Glycolic acid (2TMS)	0.759464	0.688003	0.878473	0.529283	0.568845	1.05878	0.617079	0.85565	0.575817	0.759316	0.650991	0.498877	0.557148	0.842018	0.578085	0.677267	1.21293	0.68252	0.61624	0.611245	0.666693	0.706226	0.689775	0.61121	0.59329	1.24078	0.923966	0.692986	0.620871	0.774391	0.593941	0.874858	0.520383	0.559852	0.66276	0.655947	0.655011	0.873805	1.14153	1.04807	0.553588	0.527937
Acids	A100001-101	Glyoxylic acid	M000412	C2H2O3	C00048	298-12-4	Glyoxylic acid (1MEOX) (1TMS)	4.7159	3.0275	10.67	5.1843	7.36515	7.40737	7.87791	5.31967	5.77717	6.3755	4.19797	2.38108	8.11518	7.70068	7.17384	4.97174	6.76374	7.14351	4.73168	2.22774	2.78509	2.59377	9.01019	7.05008	7.58182	1.59028	7.12085	5.53213	6.24204	4.01675	3.99972	2.81945	8.89018	7.93599	7.01866	7.8164	7.90069	8.15935	1.86214	18.7933	2.96085	2.67615
Acids	A182003-101	Isocitric acid	M000608	C6H8O7	C00311	320-77-4	Isocitric acid (4TMS)	3.28471	2.65437	3.41744	2.53379	5.02669	4.08913	3.77251	5.11846	2.84627	3.05845	2.33762	2.18107	2.58871	2.2558	3.68398	2.90791	3.58008	3.05673	3.12314	3.04823	2.78348	2.834	3.6065	2.93648	5.10096	0.855451	4.58403	3.64435	4.57502	4.20913	2.46704	2.18727	2.18937	2.07128	2.98786	2.68821	3.26861	3.41463	1.11064	4.60886	3.21007	2.88055
Acids	A135004-101	Itaconic acid	M000455	C5H6O4	C00490	97-65-4	Itaconic acid (2TMS)						4.20593		5.63347		4.95422		3.75957		4.23797		3.516		4.35468	3.23212	4.62931		4.50146		4.13403		3.64711	5.07663	5.98934	3.64915	5.10197		4.97718				4.09717	4.07114	5.96742	3.63708	9.09045		4.20428
Acids	A105001-101	Lactic acid	M000100	C3H6O3	C00186	79-33-4	Lactic acid (2TMS)	3.99311	1.45288	2.58406	1.33962	2.03289	2.44795	2.60487	2.25338	1.58962	1.68593	2.93061	1.32226	2.05173	1.58401	2.73776	1.29489	3.54816	2.10648	2.02994	1.57616	2.70681	1.4793	1.41483	1.09501	1.65496	2.46661	2.51255	1.84926	1.59752	1.19077	2.82961	2.00178	1.88335	1.34222	1.96448	1.41572	1.37301	1.96274	6.24776	3.98089	2.1881	1.22068
Acids	A149001-101	Malic acid	M000065	C4H6O5	C00149	97-67-6	Malic acid (3TMS)	3.66829	3.60754	3.39817	8.16547	5.20031	6.40881	6.5597	7.80725	5.87138	5.01561	3.73361	6.37686	5.19251	7.58437	6.60866	6.69181	11.3096	2.29611	6.51687	8.19985	7.64668	12.8142	12.7435	12.0264	7.19003	1.92145	8.8592	7.45643	9.17729	6.683	1.40384	1.33002	1.32506	1.87728	1.63055	1.72743	3.05117	2.41578	1.78865	1.11132	2.53696	2.90765
Acids	A139020-101	Malic-acid, 1-methylester	M000065	NA	NA	NA	Malic-acid, 1-methylester (2TMS)	2.94037	4.62131	2.56695	1.13776	3.03659	5.79307	2.56018	3.5558	2.24746	2.11031	2.12809	2.70206	4.05305	1.9028	3.15834	5.95206	2.83537	2.00447	2.94131	5.57618	3.66333	3.26602	4.68005	3.39049	5.31317	0.988168	3.9767	3.03108	4.11889	2.84843	1.07919	0.842396	1.45682	1.7185	1.65328	2.82583	2.04778	1.85053		1.49173	1.61571	1.71103
Acids	A113002-101	Oxalic acid	M000070	C2H2O4	C00209	144-62-7	Oxalic acid (2TMS)	1.06463	0.831705	0.31967	0.563036	0.588219	0.599179	0.633918	0.781193	0.775987	0.75557	0.804962	1.11208	0.496495	0.786187	0.834788	1.03154	0.829943	0.597819	1.06875	1.04558	0.793911	0.978155		0.615146	0.677034	0.663639	0.690852	0.557934	0.896761	0.844973	0.724576	0.902348		0.598836	0.591278	0.491863	0.422484	0.530053	0.903694	1.12238	0.710539	0.95584
Acids	A140023-101	Oxomalonic acid	M001726	NA	NA	NA	Oxomalonic-acid (1MeOX)(2TMS)	5.77732	5.76288	6.4774	2.99013	8.18575	8.29391	5.80392	5.30529	5.33438	5.67893	4.67153	2.76825	8.18461	4.21409	7.7124	4.17799	4.25254	6.33207	5.16614	3.7181	3.73108	2.5638	6.40109	3.69879	5.22262	4.16159	5.06454	3.0995	4.08346	5.19867	3.67438	3.44534	5.93291	5.11988	6.59761	6.23364	4.37645	5.11222	4.2199	3.48817	3.65055	2.47704
Acids	A200006-101	Pantothenic acid	M000425	C9H17NO5	C00864	79-83-4	Pantothenic acid (3TMS)	2.57738	3.75993	4.24167	3.89396	3.16415	3.54267	3.69233	4.26051	2.70763	3.01163	2.82534	2.59836	3.17128	2.44677	2.40552	1.99352	3.44893	2.48651	4.41019	4.12847	3.49652	5.12572	4.40409	3.85824	4.79647	5.33224	5.90744	4.51272	3.81959	3.47187	5.58383	4.07505	4.27554	3.53587	4.4317	4.35371	3.99335	5.61144	4.90154	3.63596	5.36468	5.35875
Acids	A185001-101	Quinic acid	M000007	C7H12O6	C00296	77-95-2	Quinic acid (5TMS)	3.26024	3.67353	3.82793	4.67852	3.9112	4.9393	6.42229	7.87018	5.77143	4.84062	2.87149	3.8347	6.05774	5.17135	3.88585	4.81355	6.92143	6.43634	6.15588	2.41972	3.92494	2.87718	5.41066	5.45572	4.73565	3.39403	11.1571	7.76251	6.5862	5.87295	2.06936	3.22012	5.39858	3.79978	3.38182	4.24474	5.46527	4.71989	2.87798		1.90963	1.68764
Acids	A152003-101	Salicylic acid	M000220	C7H6O3	C00805	69-72-7	Salicylic acid (2TMS)	0.256005	0.207127	0.881533	1.91703	1.55224	2.06305	1.45143	0.554741	1.55593	1.80155	0.2409	0.247517	1.84368	1.44749	1.93353	1.89803	1.71818	1.88792	1.99908	1.57663		3.85831	0.783349	0.260578	0.574046	0.162267	1.16455	5.79499	5.15499	1.38935	0.260492	0.255639	1.71398	1.86833	1.89378	1.87446	2.10827	1.73934	0.733849	3.3842	0.124969	0.222985
Acids	A181002-101	Shikimic acid	M000607	C7H10O5	C00493	138-59-0	Shikimic acid (4TMS)	0.366152	0.309841	0.400099	0.525184	0.343774	0.309284	0.320825	0.315977	0.219438	0.135272	0.109134	0.0949206	0.164634	0.136908	0.17632	0.147862	0.252118	0.101299	0.213089	0.261089	0.186448	0.276327	0.241613	0.237693	0.236367	0.626126	0.294332	0.18817	0.217828	0.150312	0.25449	0.127433	0.179638	0.210308	0.352142	0.243542	0.263952	0.139817	0.534365	0.306008	0.169338	0.171195
Acids	A134001-101	Succinic acid	M000074	C4H6O4	C00042	110-15-6	Succinic acid (2TMS)	6.16735	5.95202	5.66732	3.76594	6.58464	8.30824	5.58579	6.92254	7.00546	7.54982	6.74244	5.41236	4.30051	5.08138	6.32428	6.31201	4.69375	4.68029	4.80311	5.3887	4.71003	6.00102	5.24478	5.01821	4.77346	4.341	4.92695	4.31794	5.67106	4.99016	4.30665	5.37871	5.39248	4.58766	6.72648	6.96416	4.79279	3.06042	4.21308	5.23909	4.83016	4.40606
Acids	A178004-101	Vanillic acid	M000866	NA	NA	NA	Vanillic acid (2TMS)	1.05964	1.32556	0.852918	1.52417	1.0486	1.57271	1.07519	1.71117	0.901071	1.96568	1.07235	1.13758	0.897729	1.24104	1.00017	1.37943	1.1625	1.53473	1.06422	1.24236	5.47246	8.04651	7.21109	8.77952	6.94636	6.60838	9.96154	10.2727	8.52982	8.36862	1.51567	1.9961	1.16417	1.50856	1.62367	1.96474	1.95217	2.07592	4.41659	3.23367	1.47678	1.9947
Aliphatics	A140011-101	Tetradecane, n-	M000534	NA	NA	NA	Tetradecane, n-	5.89707	7.09202	4.9418	4.48236	2.80196	5.65079	2.62432	4.10396	2.20471	4.18552	7.66117	4.06733	5.74762	5.36572	3.19077	3.86635	7.14068	7.54075	3.27388	4.21176	5.1392	4.31057	3.47169	5.75084	3.76224	5.04669	3.43733	3.97627	3.07948	4.48146	3.31709	4.14479	3.62336	2.73693	7.93774	2.97326	5.95742	10.0785	3.39483	29.8233	3.57752	3.82176
Amino Acids	A110001-101	Alanine	M000026	C3H7NO2	C00041	56-41-7	Alanine (2TMS)	4.34603	4.72425	5.74288	6.46944	2.50203	2.84075	6.88371	6.03144	6.66006	5.70639	4.52326	4.95687	5.76702	8.06282	4.21056	5.25293	6.34262	6.72053	6.31588	5.13113	3.56838	3.60325	5.58545	0.760354	3.25364	3.95376	1.81227	5.71491	3.75165	4.33834	3.65113	4.59068	6.72231	7.54139	2.75634	3.14834	5.23182	4.82164	6.18493	8.32089	2.9757	4.59595
Amino Acids	A168001-101	Asparagine	M000013	C4H8N2O3	C00152	70-47-3	Asparagine (3TMS)																										0.148041												0.0878396	0.143834
Amino Acids	A152002-101	Aspartic acid	M000033	C4H7NO4	C00049	56-84-8	Aspartic acid (3TMS)	1.01632	2.22449	1.17037	3.95669	3.82188	3.86519	2.8138	1.73748	2.80486	3.26143	2.47424	2.39045	2.98309	1.68096	2.52549	4.07531	5.14952	4.33225	5.64272	3.40019		0.26409	0.884475	0.754644	1.29593	0.827942	1.58909	1.55486	0.991915	1.56137	1.95201	1.42888	1.53202	3.51509	3.13577	2.91858	2.66449	1.66057	1.02019	1.27142	1.90988	1.9191
Amino Acids	A153003-101	Butanoic acid, 4-amino-	M000114	C4H9NO2	C00334	56-12-2	Butanoic acid, 4-amino- (3TMS)	0.30038	0.629696	0.616281	0.640822	0.803437	1.91314	0.930063	0.315753	0.516709	0.98392	0.964576	0.822082	1.26663	0.762909	1.81422	1.37581	0.724332	0.789575	1.17626	0.806835	0.220852	0.563872	0.535697	0.379645	0.551519	0.813868	1.10104	3.67543	1.50507	0.372439	0.460464	0.391344	0.70194	2.03236	2.12113	2.03533	0.909335	0.768288	1.27771	0.737183	0.756254	0.636485
Amino Acids	A163001-101	Glutamic acid	M000036	C5H9NO4	C00025	56-86-0	Glutamic acid (3TMS)	1.12891	1.21973	3.25544	4.04857	3.84183	3.84762	3.20929	2.37964	3.90627	3.95974	2.276	1.9796	5.51974	3.12982	4.22446	4.25932	3.87509	4.60354	5.18506	4.40318	1.23946	1.30323	2.06784	1.44502	1.69627	2.74259	2.34685	1.96263	2.65219	1.94025	1.89719	1.4868	3.34442	4.04919	4.12689	4.30434	3.70107	3.30824	4.48349	5.70153	1.68792	1.23658
Amino Acids	A160005-101	Glutamine	M000032	NA	NA	NA	Glutamine [-H2O] (3TMS) MP				0.568944		0.508021				0.522907			0.124817					0.312614		0.509708	0.527311	0.767876		0.428041		0.279594		0.484628		0.590626								0.693172	0.399348	1.32569
Amino Acids	A133001-101	Glycine	M000031	C2H5NO2	C00037	56-40-6	Glycine (3TMS)	0.799796	0.802592	0.382176	0.301798	0.42429	1.67522	2.7869	0.148096	0.201665	0.461677	0.186228	0.210124	0.276388	0.142153	0.254376	0.260398	0.148777	0.397399	0.326327	0.283863	0.121802	0.131902	0.199778	0.368018	0.104288	1.88671	0.173314	0.220294	0.270997	0.232076	0.185809	0.217322	0.231306	0.230464	0.214145	0.339147	0.152924	0.185869	2.65625	0.430551	0.194559	0.208955
Amino Acids	A118001-101	Leucine	M000025	C6H13NO2	C00123	61-90-5	Leucine (1TMS)	0.573448	0.347376	0.342188	0.947219	0.4454	0.406673	0.352513	0.414325	1.27302	1.94966	2.43801	1.15918	1.98864	1.1341	1.32645	1.51116	0.588433	2.41055	0.705441	2.61234	0.520248	0.358354	0.455164	0.313772	0.424972	0.524063	0.397053	0.366498	0.427297	0.496181	1.26746	0.63831	0.59762	1.52179	0.779433	0.798678	0.339299	0.459941	1.65218	1.10442	1.68609	2.05542
Amino Acids	A147006-101	N-Carboxyglycine	M001231	C3H5NO4	C00872	1068-84-4	N-Carboxyglycine (3TMS)	0.900422	0.905361	0.846609	0.790823	0.607672	1.27008	0.838283	0.955818	0.904741	0.879959	1.33276	0.894915	0.733673	0.893698	0.627765	0.849334	0.989577	0.60485	0.618559	0.897406	0.972819	1.13182	0.843119	0.694391	0.861282	0.865536	0.915652	0.676189	0.703173	0.811951	0.833603	0.96401	0.897545	0.621384	0.822621	0.772924	0.673041	0.679207	0.818179	0.834547	1.02265	0.880325
Amino Acids	A155008-101	Norleucine	M000119	NA	NA	NA	Norleucine (3TMS)					0.910466	0.30411	0.124025			0.173187			0.93006		0.189095	0.616962		0.709783	0.430588		1.91937	1.65015						0.117096						0.491911		0.47764		2.32653	0.276691	1.2353
Amino Acids	A162001-101	Ornithine	M000028	C5H12N2O2	C00077	70-26-8	Ornithine (3TMS) (Derivate not found)		0.477253		0.721332		0.566887		0.513256	0.107679	0.410423	0.10971	0.318912	0.424461	0.508442		0.350086	0.269943	0.312286	0.243994	0.503383			0.424029	0.563077	0.38313	0.080266	0.44348	0.655143	0.369285	0.751932		0.436461		0.332508		0.359649		0.587696	0.309816	1.06157
Amino Acids	A164001-101	Phenylalanine	M000011	C9H11NO2	C00079	63-91-2	Phenylalanine (2TMS)	0.015444	0.0188227	0.0457011	0.148598	0.0611631	0.0953259	0.0871229	0.149915	0.238626	0.294449	0.14424	0.027807	0.331356	0.349148	0.314658	0.693334	0.562452	0.364869	0.138173	0.844968	0.0132385	0.0113127	0.262946	0.0547737	0.0977605	0.148931	0.156789	0.132758	0.189161	0.161055	0.0982147	0.0392513	0.0998626	0.667462	0.488252	0.649977	0.289113	0.231764	0.570177	0.501556	0.0227299	0.0227228
Amino Acids	A117006-101	Proline	M000029	C5H9NO2	C00148	147-85-3	Proline (1TMS)	2.91343									3.21651	5.30489	3.36619	3.48801	2.07714	5.57907	3.99813		2.12799	3.17254							3.12862					2.85792	2.59284	3.92018	5.94849	5.20796	1.9456			5.12642		4.27985	3.00202
Amino Acids	A153002-101	Pyroglutamic acid	M000037	C5H7NO3	C02238	NA	Pyroglutamic acid (2TMS)					0.864307	0.993763					2.25612	1.91471			1.24384	1.49374		2.15629		1.63909						1.70902									0.963454	1.09017			2.98979		0.972517
Amino Acids	A153002-101	Pyroglutamic acid+Glutamic acid+Glutamine	M000037	C5H7NO3	C02238	NA	Pyroglutamic acid (2TMS)	2.16081	3.27302	3.42976	4.39486	4.9814	4.77745	4.33621	3.9069	3.86932	4.85388	5.07281	3.64219	5.53209	3.83611	4.36707	4.55338	5.4274	4.8709	5.31762	5.08781	0.858574	0.978736	2.2149	1.81397	2.0498	3.68558	3.64822	2.58002	2.63137	2.66341	3.70703	3.20117	2.93986	4.208	4.87634	4.30976	4.87532	4.25779	5.08716	5.9004	3.56557	3.40768
Amino Acids	A128001-101	Serine	M000015	C3H7NO3	C00065	56-45-1	Serine (2TMS)	0.824444	0.601318	0.604815	0.361612	0.765995	0.893846	2.22659	0.410472	0.695133	0.500106	1.51249	0.719916	1.31505	1.08189	1.1831	1.18184	1.66975	0.77405	0.838199	1.69489	0.182126	0.365283	0.274038	0.210276	0.236896	1.88117	0.347482	0.509116	0.427673	0.264967	0.73696	0.354213	0.335304	1.18062	0.729932	0.202258	0.399184	0.5529	4.88341	0.934665	0.902514	0.827316
Amino Acids	A140001-101	Threonine	M000016	C4H9NO3	C00188	72-19-5	Threonine (3TMS)				0.331162	0.310436	0.594465	0.446593	0.285767	1.11262	1.89924	0.950699	0.952269	2.20626	1.22373	0.810716	1.51377	2.44655	2.72949	2.23912	3.43162					0.276978	0.931419	0.40781	0.316937	0.370014	0.400408	0.644522		0.575894	2.744	0.739062	1.88851	0.369245	0.768172	2.71663	0.64225	0.381906	0.535348
Amino Acids	A223001-101	Tryptophan	M000012	C11H12N2O2	C00078	73-22-3	Tryptophan (3TMS)
Amino Acids	A194002-101	Tyrosine	M000035	C9H11NO3	C00082	60-18-4	Tyrosine (3TMS)	0.018721	0.0398341	0.0123493	0.0542222	0.0308812	0.213728	0.0285808	0.0371493	0.309896	0.364792	0.108877	0.0614582	0.369842	0.0800701	0.311529	1.13053	0.383585	0.628562	0.508138	0.736918	0.166611	0.126473	0.104918	0.0683792	0.0954647	0.384414	0.201494	0.185318	0.246563	0.134573	0.0613647	0.0568181	0.0403006	0.283434	0.326277	0.82382	0.109251	0.107143	1.64228	0.176514	0.0568762	0.0531578
Amino Acids	A109001-101	Valine	M000030	C5H11NO2	C00183	72-18-4	Valine (1TMS)	0.678441	0.716598	0.48953	0.210666	0.610946	0.56162	0.697688	0.548093	1.59594	2.41631	2.86808	1.5248	2.00866	1.36389	1.23117	2.3554	1.89563	2.78303	0.588746	2.10214	0.773724	0.634634	0.603654	0.58666	0.616287	1.09851	0.38274	0.482021	0.542518	0.768298	1.62002	1.19886	0.839866	2.34246	1.33094	2.9942	0.544078	0.89362	1.86694	1.59303	2.01575	1.97838
Fatty Acids	A205001-101	Hexadecanoic acid	M000483	C16H32O2	C00249	57-10-3	Hexadecanoic acid (1TMS)	7.20372	6.77038	7.30137	5.56285	8.6551	9.79365	9.79956	9.6695	7.81084	9.28896	6.49703	6.18264	5.64673	5.90941	8.54955	8.73713	10.1685	9.2209	7.6152	9.00119	5.74581	5.86465	5.67732	4.70285	7.62779	8.02744	8.24445	7.8625	7.1554	8.01332	6.83624	6.13257	5.77292	5.64743	8.61994	9.46677	9.20293	10.4873	8.1559	18.7686	6.62033	6.87739
Fatty Acids	A225002-101	Octadecanoic acid	M000485	C18H36O2	C01530	57-11-4	Octadecanoic acid (1TMS)	5.88723	5.15119	5.68568	4.6521	7.03092	7.18051	8.52496	8.14881	6.82342	7.62837	5.51459	4.23268	4.00585	4.25231	6.41527	6.16018	8.85556	7.75651	6.36739	6.13481	4.67517	4.75292	4.59894	3.74789	5.94311	5.03818	7.97811	6.93034	6.41996	6.87854	5.25144	4.55767	4.20602	4.69672	6.11288	7.34585	7.90412	7.79498	5.35817	15.1512	4.91767	5.14693
MSTs	A112003-101	A112003-101	M000000	NA	NA	NA	A112003-101	6.71921	6.16733	1.56111	1.61774	2.17796	4.87725	1.45283	2.32613	1.85184	4.46713	4.1	6.99454	1.71708	3.41236	3.18043	3.62138	1.31025	3.02808	3.05586	5.04466	3.27479	3.67852	1.49897	2.2372	2.34555	3.40949	1.28459	2.5053	2.95353	4.24291	4.49408	6.96851	1.76239	2.83304	2.76328	4.56996	2.12577	3.7751	2.74483	13.2036	5.40749	6.16953
MSTs	A118008-101	A118008-101_D118786	M000000	NA	NA	NA	D118786	10.2353	8.6308	10.7523	5.25987	8.88476	9.7953	9.97838	9.37358	8.49243	9.65127	8.47755	7.78026	9.47502	8.14877	9.42163	8.39519	10.0928	8.97176	8.08343	8.3959	7.44287	7.13337	10.1899	7.69942	8.96301	5.97365	8.82583	7.26279	8.42677	9.01841	8.65942	7.36113	10.1348	8.94136	9.02023	9.07574	9.35672	10.0684	6.20271	29.2918	8.2173	7.82564
MSTs	A124002-101	A124002-101	M000000	NA	NA	NA	A124002-101	2.26084	2.64642	2.15838	1.35275	2.4107	2.69657	2.32462	2.18685	2.15652	3.00933	2.30602	1.80586	1.83573	2.27319	2.50124	2.29183	2.21344	2.52177	2.4312	1.78083	1.71359	3.91735	1.9167	1.79984	2.22401	3.18189	3.62119	3.45064	2.64848	2.50927	2.12113	2.29737	1.65796	2.38668	2.28922	2.78972	2.88933	2.30957	3.50024	2.36685	2.37915	1.86188
MSTs	A137012-101	A137012-101_NA137012	M000000	NA	NA	NA	NA137012		0.26272	0.0625	0.250077	0.188056	1.79276	0.189882	0.219335	0.195845	2.8376	0.132052	0.259389	0.361163	0.35868	1.23295	2.04126	0.354339	6.02434	3.57861	2.24061	0.254107	0.191462	0.204378	0.246398	0.195333	0.167483	0.186442	0.41191	0.179904	0.635859	0.0600797	0.22995	0.296713	1.26546	0.438674	7.5692	0.610569	0.74355	0.200587	0.777751	0.0532843
MSTs	A138004-101	A138004-101	M000000	NA	NA	NA	A138004-101	2.36152	4.07986	2.34546	3.21833	3.1456	5.22404	3.97876	5.17369	3.84572	6.74256	3.7861	3.83925	3.55409	4.97468	3.30164	5.32029	5.72336	9.2395	5.75328	5.96152	1.91683	3.15642	2.40171	2.72488	2.63053	6.10391	5.27126	3.90026	3.86361	6.53086	3.63884	4.25891	3.94313	5.64374	3.34461	8.61547	5.19655	5.72736	6.50925	7.079	2.62943	3.69928
MSTs	A138009-101	A138009-101_Unknown#bth-pae-024	M000000	NA	NA	NA	Unknown#bth-pae-024				0.971289	3.16282	4.83164	0.931988		0.799897	0.729217			1.2419	2.00154	2.06204	1.65569	0.918914	1.55716	3.60037	1.25701			1.32303	1.10405	2.59741	0.689795	0.910119	0.399678	2.61366	0.446505			2.92737	2.56158	3.42217	3.52415	2.90879	0.431386	1.90889
MSTs	A140003-101	A140003-101	M000000	NA	NA	NA	A140003-101	1.08992	1.48883	0.837651	0.787968	1.03615	1.40176	1.23232	1.13105	1.19202	3.32644	3.07175	2.13477	2.61356	1.7559	1.72703	1.86595	2.6633	4.69729	3.02901	1.47323	6.07089	7.86109	7.30194	6.41799	6.18336	3.39514	10.7238	7.39783	7.34859	7.69453	2.71034	2.45603	2.31853	2.17518	2.33762	2.80506	2.63325	1.95208	3.72034	2.67542	0.848632	0.763265
MSTs	A141017-101	A141017-101_Unknown#bth-pae-027	M000000	NA	NA	NA	Unknown#bth-pae-027						3.67108				4.05544						2.43839		4.32272	3.366	3.79837																6.88688			2.53005
MSTs	A142016-101	A142016-101_Unknown#bth-pae-028	M000000	NA	NA	NA	Unknown#bth-pae-028						1.56575				2.50891								2.1456	1.89835																	4.18607				5.75173
MSTs	A143003-101	A143003-101	M000000	NA	NA	NA	A143003-101	7.95498	8.51535	6.04744	6.72777	5.78299	6.91379	3.99376	4.37615	4.27314	4.9386	10.3324	8.17108	6.20494	5.6082	6.21958	5.57793	5.0722	5.2715	4.53516	4.93785	7.83132	7.06722	6.6059	5.12396	5.40018	3.97818	4.21581	4.44338	4.56918	5.00023	9.78216	8.31815	5.9417	6.65459	6.31739	6.17494	4.70152	4.97227	4.26838	12.0053	8.72118	8.0209
MSTs	A145008-101	A145008-101	M000000	NA	NA	NA	A145008-101						4.05349				4.57868					4.91679	1.75763		3.71419	4.48938	1.92754														2.17869		8.67053			1.58065	14.0358
MSTs	A145015-101	A145015-101_NA145015	M000000	NA	NA	NA	NA145015	6.88918	7.49669	5.69136	5.86387	5.68306	7.17407	4.57313	4.93078	4.59011	6.00864	9.07118	7.55971	5.88769	4.85593	6.20754	6.00426	5.34429	5.64475	5.23225	5.17172	7.00747	7.01799	6.32054	5.15137	5.43915	4.12196	4.83641	5.08664	4.99526	5.025	8.70289	7.05002	5.50247	6.39157	5.71753	6.16579	5.02157	5.12785	4.78341	14.3542	8.77327	7.73712
MSTs	A145016-101	A145016-101_NA145016	M000000	NA	NA	NA	NA145016	1.60486	2.03168	2.14581	2.92357	2.10844	2.91886	2.46926	2.81489	2.45174	3.41402	2.58694	1.84647	2.26289	2.47293	2.43196	2.82064	3.22234	2.13165	2.56685	3.23918	2.40098	3.70045	2.65198	2.34732	2.54219	3.3276	3.04483	3.27495	2.59985	2.70971	1.79604	1.79005	1.83154	2.25504	2.42898	2.78949	2.58941	2.5615	3.09	1.97679	2.17648	1.67516
MSTs	A146017-101	A146017-101_Unknown#bth-pae-065	M000000	NA	NA	NA	Unknown#bth-pae-065	4.34158	4.38731	3.31896	3.63915	2.62337	2.86546	5.97409	3.50613	3.5558	3.17478	4.38187	4.66907	3.47697	3.9665	3.04476	3.52599	3.86859	3.27044	3.85289	3.03724	3.5405	4.12753	3.5427	3.68625	3.2394	3.03402	3.09899	2.93251	3.13354	3.21502	3.95524	4.01007	3.19976	4.18266	2.6057	2.29484	2.18032	2.34316	3.25093	4.92031	3.63848	4.44982
MSTs	A147005-101	A147005-101	M000000	NA	NA	NA	A147005-101						2.3553		7.68395		2.67341					2.347	1.55089		3.90703	2.19532							9.40846		1.20367			7.38991			1.4113		6.60019			7.71899	15.65
MSTs	A147011-101	A147011-101_NA147011	M000000	NA	NA	NA	NA147011	1.59167	2.01807	2.14837	2.83649	1.99057	2.97409	2.22859	2.63257	2.33701	3.22387	2.50676	1.74786	2.06249	2.41635	2.25921	2.48651	2.88405	2.13417	2.20447	3.00199	2.39723	3.39259	2.52008	2.16045	2.36543	3.01963	2.79888	2.77116	2.34413	2.56981	1.61422	1.79485	1.74741	2.0484	2.27081	2.55855	2.59411	2.43367	2.8513	1.58569	1.99456	1.52174
MSTs	A148006-101	A148006-101	M000000	NA	NA	NA	A148006-101	3.87657	5.29308	4.55735	6.59486	4.20171	6.29479	3.69404	5.94912	5.48901	9.43532	6.49491	4.02291	3.75243	5.08803	4.75224	5.21956	4.94464	6.28479	4.90578	5.57786	5.03732	4.65025	5.59316	3.94819	4.98813	8.05307	6.3808	6.16557	5.14776	6.77619	3.96942	5.42166	4.89346	4.92774	4.66993	5.54689	6.0797	4.78525	6.7781	6.26732	5.08021	4.06578
MSTs	A155004-101	A155004-101	M000000	NA	NA	NA	A155004-101			4.02188		0.815337	0.651049																				6.48521													4.46858
MSTs	A157008-101	A157008-101_similar to Asparagine Derivate	M000013	C4H8N2O3	C00152	70-47-3	similar to Asparagine Derivate
MSTs	A157012-101	A157012-101_similar to Asparagine Derivate	M000013	NA	NA	NA	similar to Asparagine Derivate	2.51927	2.20367	1.57391	2.76093	1.91564	3.38943	2.29527	2.81789	2.1753	2.73853	2.79902	2.20294	2.21748	2.58175	1.79598	2.32529	3.10803	2.35478	2.04689	2.79249	2.23307	2.34418	1.91648	1.73583	1.71297	2.12185	2.33289	2.05724	1.96735	1.92499	1.91965	2.00625	1.86941	1.81344	1.46623	1.96499	1.99287	2.46542	2.16574	2.36285	2.17658	2.22172
MSTs	A159003-101	A159003-101	M000000	NA	NA	NA	A159003-101	4.86132	2.42221	2.35157	5.2376	3.26185	4.78312	5.63002	5.44105	3.4925	3.90527	2.32198	1.75308	2.36741	2.05965	2.16191	2.4531	3.28666	2.09891	2.44324	2.92401	3.15274	3.90955	3.04506	2.02692	2.45592	7.68799	4.24595	2.93441	3.16503	3.17456	2.85644	2.24114	1.68646	1.78485	2.3736	2.9439	2.96582	3.50845	6.19214	2.89195	3.6175	3.85277
MSTs	A160018-101	A160018-101_Unknown#sst-cgl-037	M000000	NA	NA	NA	Unknown#sst-cgl-037											7.01174	7.94142						6.49697														5.65533										6.99812
MSTs	A170001-101	A170001-101_NA170001	M000000	NA	NA	NA	NA170001	0.511931	0.876513	3.35163	0.853964	0.73191	0.863872	0.667925	0.699936	0.5944	0.956484	0.665605	0.425566	0.633042	0.515818	0.595976	0.713631	1.00656	1.51651	0.578262	0.684101	0.704329	0.962313	0.746324	0.825993	0.889836	1.56589	1.40483	0.933222	0.758466	1.25955	0.485506	0.700646	0.491206	0.45735	0.976681	0.73225	0.82141	1.71804	1.59021	0.673228	0.710327	0.549529
MSTs	A171003-101	A171003-101	M000000	NA	NA	NA	A171003-101			0.239288	0.322719	0.261063	0.269956	0.172371		0.168614	0.227769	0.369082	0.167991	0.75071	0.263763	0.350371	0.355312	0.212756	0.297636	0.287692	0.304775						0.121712					0.150116		0.126591	0.37123	0.208304	0.295359			0.326093	0.463964
MSTs	A174001-101	A174001-101_NA174001	M000000	NA	NA	NA	NA174001	6.21814	4.13073	4.69854	5.48982	3.60089	4.65916	9.51336	9.49717	4.09196	8.5522	6.80572	7.23737	9.65399	8.21914	5.30705	8.00273	7.69302	5.98256	6.95764	11.3791	7.92574	7.15722	8.13141	6.33665	5.1843	20.0101	9.86985	7.75168	6.79471	7.98772	5.09536	5.42083	4.09547	5.88341	5.48903	7.17021	8.22368	10.0209	20.8405	4.1267	5.27496	7.8809
MSTs	A174005-101	A174005-101	M000000	NA	NA	NA	A174005-101	0.998661	1.32689	2.99951	1.18847	1.26243	2.40716	1.10777	1.54268	1.81075	2.19948	1.53061	1.45108	0.819799	0.708013	2.15882	1.46699	2.52224	1.74149	1.46604	3.84197	1.27747	2.0576	1.47386	0.830673	1.25877	3.49378	1.2692	1.67897	1.56594	1.17738	1.30281	0.863961	1.81728	1.45456	1.36709	1.95011	2.49954	4.96891	3.50725	4.36409	1.11694	0.986095
MSTs	A175008-101	A175008-101	M000000	NA	NA	NA	A175008-101	1.7269	2.23637	3.75817	1.49166	1.64533	3.20234	1.46754	2.37406	2.31406	3.31224	2.74886	1.94801	0.988964	0.88362	2.62854	1.81847	3.12508	2.28851	1.87186	5.15784	1.78304	2.97643	1.83318	1.1174	1.57375	4.82559	1.57563	1.58389	1.80183	1.59315	2.12294	1.4432	2.15407	1.84084	1.87507	2.43143	3.11847	6.80383	5.00727	5.61185	1.85098	1.67367
MSTs	A176001-101	A176001-101_NA176001	M000000	NA	NA	NA	NA176001	4.12866	3.5308	3.64278	5.07858	3.78879	5.65277	5.13464	4.98882	3.70634	3.59408	2.60023	2.31304	2.48116	2.63257	2.16178	2.91803	2.43745	2.2037	3.44194	2.78068	4.67106	8.20544	6.30864	3.75718	5.81878	2.47484	6.51758	4.24709	4.62658	6.08223	3.28851	2.93464	2.22825	2.0514	3.11465	3.23101	4.15944	3.58017	2.53708	3.39357	2.94441	2.9431
MSTs	A176024-101	A176024-101_D176099	M000000	NA	NA	NA	D176099	0.841662	0.658724	0.836574	1.37736	1.15364	1.08741	1.32793	1.26393	1.00502	1.10904	1.01239	0.53317	1.32361	1.16502	1.04408	1.11219	1.36682	1.06952	1.37505	0.965819	0.700801	1.23309	0.992294	0.844395	0.98131	0.803004	1.2699	1.01751	0.889857	1.06402	0.884271	0.938928	0.72287	0.934738	1.02931	1.26327	1.20336	1.15326	0.744654	0.615051	1.03343	0.981076
MSTs	A181001-101	A181001-101_NA181001	M000000	NA	NA	NA	NA181001	4.9239	3.17111	3.79217	5.35779	4.71775	4.20994	4.66257	4.11289	4.71968	4.56926	2.72705	3.73633	3.32883	3.42649	2.77788	4.17119	3.36967	2.18984	5.38945	2.86613	7.91998	19.3168	12.2909	10.1787	12.7862	8.01929	12.8627	9.44709	11.5378	8.35088	4.1943	3.41301	3.3862	3.14392	4.84946	3.17694	3.64245	3.12232	9.22481	2.48915	3.71815	4.44081
MSTs	A192014-101	A192014-101	M000000	NA	NA	NA	A192014-101	5.12513	5.38425	1.66382	4.9175	2.86876	7.28764	4.49704	6.91777	4.87505	4.83793	4.0215	5.30207	4.20015	4.17162	3.11465	4.67617	6.41064	4.57072	5.8658	4.65549	7.12574	4.90093	3.63993	4.65208	4.98375	5.7149	11.677	5.04723	6.05077	9.08433	3.76881	4.93283	2.9022	2.55577	3.09081	4.40804	4.11914	5.12076	4.85828	1.88274	3.21263	2.39209
MSTs	A193008-101	A193008-101	M000000	NA	NA	NA	A193008-101	4.98407	3.85	4.13617	4.83617	4.04366	4.47423	3.49255	3.96203	4.92824	3.42984	2.58147	3.30341	5.05955	3.14536	3.60053	2.82047	4.17219	2.60876	4.81234	2.39043	3.7697	3.15947	4.93437	4.14779	3.89152	3.05668	4.89483	2.59981	3.96695	5.23142	2.71821	2.56981	4.00394	2.8115	2.9436	3.33298	3.0184	3.12799	4.74165	1.92775	2.64478	1.80074
MSTs	A196004-101	A196004-101	M000000	NA	NA	NA	A196004-101											0.335474	0.328342	0.338217	0.336972	0.345964	0.282287	0.352927		0.234522	0.521281	1.27106	1.27753	0.623767	0.562078	1.00448	3.95797	1.61913	1.04998	1.17172	0.519301								0.309675	5.24074
MSTs	A197007-101	A197007-101_NA197007	M000000	NA	NA	NA	NA197007	1.14887	1.11457	2.11104	2.83716	1.20367	2.09525	2.10103	3.23775	1.36264	2.06149	2.05035	1.4629	1.98775	1.95878	2.80195	2.43823	2.62102	0.705778	2.06667	3.36526	0.526591	0.807502	0.912929	0.678191	0.528855	9.51123	1.50389	0.866386	0.781517	1.46074	1.34282	1.65388	1.49948	1.11807	1.88996	2.0531	2.53606	3.0701	9.48159	1.30837	1.78282	1.29945
MSTs	A199003-101	A199003-101_NA199003	M000000	NA	NA	NA	NA199003	3.30615	2.38887	2.6169	3.82226	3.02269	3.97327	3.89002	4.12199	2.94772	3.20756	1.85254	1.57042	1.67577	2.16701	2.12076	2.42789	2.28954	1.35232	2.0141	2.18308	4.21923	5.60589	5.06768	3.69827	4.90482	6.60982	7.10794	4.78143	5.06476	4.87992	2.56432	1.89494	1.80599	1.83241	2.53099	2.8664	2.73052	2.50403	7.18167	2.03704	2.67856	2.48604
MSTs	A199008-101	A199008-101	M000000	NA	NA	NA	A199008-101	0.363478	0.865901	0.170067	5.54689	1.0125	7.55537	0.705872	0.985828	2.98792	3.58415	2.21597	1.4077	3.72958	2.14883	2.11788	4.95041	2.09239	3.18367	6.34374	2.93199	2.3081	1.47552	3.14966	2.21166	2.4194	2.51409	5.5428	5.17224	5.71638	5.24851	1.24728	1.35596	1.33328	1.77142	1.94442	5.99558	1.91918	1.98758	2.45338	0.912579	1.03143	0.661847
MSTs	A201002-101	A201002-101_NA201002	M000000	NA	NA	NA	NA201002	1.23142	0.806685	0.98809	0.98326	0.795706	1.23993	0.935713	0.906115	0.954812	3.49608	5.73415	3.9697	6.11315	4.98557	5.6011	5.1457	5.32074	2.61003	5.01162	8.14108	5.63439	8.09314	6.20549	4.7901	5.59127	6.32368	7.02961	5.76474	5.80936	5.23756	4.64049	3.76441	2.88566	3.56561	4.38917	4.56063	4.71171	6.66861	8.80551	3.49557	1.91786	1.73703
MSTs	A211001-101	A211001-101_NA211001	M000000	NA	NA	NA	NA211001	3.53301	3.24071	3.64054	4.44529	3.90917	5.26953	4.42342	5.2937	4.19288	5.55108	5.18835	3.43944	5.39805	4.41909	5.09702	6.24266	5.93073	5.23086	5.19125	5.89815	5.5294	4.62124	4.85987	4.2147	4.39317	6.93984	6.53234	6.10181	4.91372	5.79272	4.40535	4.32804	3.41734	3.39741	3.85908	5.09457	5.83031	7.9615	5.64386	4.84839	3.20234	2.59881
MSTs	A212004-101	A212004-101	M000000	NA	NA	NA	A212004-101	2.58422	2.68404	5.29311	3.04458	2.51958	2.59241	3.03606	2.413	2.59811	3.70207	3.28807	2.80674	4.63187	2.85236	3.40149	3.19982	3.0475	3.41821	4.32303	2.71202	3.32996	3.64252	3.73283	3.40258	3.75477	5.59791	5.2807	4.01793	3.96717	3.72534	4.60858	3.98473	3.20719	3.1378	4.23149	4.38938	5.25701	4.22169	4.97044	3.37551	4.02989	3.40869
MSTs	A213001-101	A213001-101_NA213001	M000000	NA	NA	NA	NA213001	0.841646	0.882602	0.858015	0.942016	0.939223	1.54301	0.919173	2.01674	1.61925	1.52424	1.50982	1.1044	1.70584	1.55032	1.33557	2.22566	1.81998	1.60221	1.03383	2.15407	8.54996	5.84959	5.20563	5.24738	6.11288	6.02719	9.95158	9.77506	7.69893	6.63568	0.58867	0.942251	0.66882	0.506404	0.903298	0.929805	1.72872	2.66245	6.15991	0.717811	0.883022	0.523737
MSTs	A214003-101	A214003-101	M000000	NA	NA	NA	A214003-101	1.63704	1.39818	1.57965	2.22491	1.76485	2.90268	2.10203	3.2682	2.23442	2.57377	2.69251	1.49059	2.97363	2.81964	2.29492	3.62934	3.06947	2.48974	2.02324	3.12665	7.75264	6.17632	5.74746	5.66535	5.92331	5.59793	9.05523	8.67617	6.7908	7.29074	1.29865	1.56798	0.975365	0.895946	1.44225	1.74856	3.07366	3.55616	4.83731	1.62463	1.30291	1.07661
MSTs	A216005-101	A216005-101	M000000	NA	NA	NA	A216005-101	4.45019	4.63284	4.22484	4.04189	6.2009	6.4424	4.60853	3.87771	4.91147	5.65985	4.99145	3.912	6.52788	3.56415	5.21765	4.98438	4.76136	6.58585	7.39732	2.71333	2.76856	2.5908	3.63166	2.90615	4.25422	0.0512285	5.05796	3.56846	3.83754	3.47895	5.35796	4.07579	5.00752	4.27498	6.13395	6.69022	6.9455	3.87353	0.070698	2.44835	4.56247	3.68225
MSTs	A221004-101	A221004-101	M000000	NA	NA	NA	A221004-101	2.51195	1.91151	2.10292	3.32214	8.04222	5.18302	5.89227	6.17873	3.72374	2.34846		2.15198	3.34595	2.4005	3.48715	3.30725	3.84926	2.86757	3.82452	1.88163	1.81916	2.16931	3.70094	2.22104	3.56306	1.72008	3.9572	3.42719	2.85123	1.78873	2.62571	2.28514	3.49167	2.64287	4.50306	5.07155	3.82111	3.56433			2.55227	2.68856
MSTs	A223005-101	A223005-101	M000000	NA	NA	NA	A223005-101																																		2.4339
MSTs	A227009-101	A227009-101_D227284	M000000	NA	NA	NA	D227284	1.79939	1.01609	1.62356	2.66259	1.80196	1.69589	1.80113	2.02125	1.71431	2.44201	3.8814	2.01489	3.1308	2.07097	4.10879	2.11579	6.15189	7.94975	3.78645	6.69316	2.64509	2.78245	2.41691	2.29789	2.00485	6.68286	4.39973	2.97748	2.85204	4.5861	1.42215	1.37108	1.29287	1.33247	1.38597	2.42772	1.49724	3.75525	6.37586	3.08243	1.40902	1.72792
MSTs	A228001-101	A228001-101	M000000	NA	NA	NA	A228001-101	4.6746	4.09707	4.31278	4.64861	4.30954	4.29707	4.34261	4.79011	3.82152	3.35519	5.35383	4.6495	6.95371	5.25766	6.25712	4.88321	4.82671	4.08681	6.75004	5.39012	5.5874	5.99183	5.7183	5.1936	5.53726	4.66716	6.68101	5.8827	5.84898	4.96194	4.54429	3.48777	3.25122	3.35185	4.4037	3.98353	4.37968	4.30993	3.95268	2.89418	4.47623	3.90456
MSTs	A237001-101	A237001-101	M000000	NA	NA	NA	A237001-101	3.40763	3.32718	4.06033	6.10121	3.43364	3.39029	5.42058	5.47232	5.1533	5.82391	3.08101	4.14195	6.21689	4.54283	5.69119	4.38785	5.71857	2.98848	7.10307	8.25969	4.1967	8.2513	5.2754	4.17191	4.32038	6.15851	6.05494	4.71869	5.66951	4.63072	5.46031	5.18422	3.30132	3.85956	4.80417	5.30637	4.37862	7.20947	5.70729	4.7298	3.2852	3.52837
MSTs	A237002-101	A237002-101	M000000	NA	NA	NA	A237002-101		2.69583	3.19042	4.17471	3.0485		3.75755	4.12928	2.84019	3.06201	3.1296	3.50216	4.46194	2.48779	3.47552	3.81392	3.77542	2.87939	3.68032	4.55632	4.17643	6.17508	4.61992	3.45028	4.8514	7.61897	7.54137	5.22317	4.70375	5.69329	3.23392	3.11273	2.33924		3.86871	3.2702	2.91472	4.63715	8.05388
MSTs	A250001-101	A250001-101	M000000	NA	NA	NA	A250001-101	1.13057	0.388772	0.465739	8.31354	0.762944	0.526332	4.00948	4.05593	7.26394	5.26857	13.2387	11.3701	15.8154	15.5779	17.0955	13.2354	23.5229	0.799995	16.5209	20.9039	9.29425	9.87252	11.5493	7.50301	5.7836	9.92855	12.4699	9.00935	10.5064	11.0421	6.57719	5.39975	5.12558	6.03367	1.72083	6.13411	6.41984	11.8796	12.0721	7.64187	0.283836	0.58942
MSTs	A254002-101	A254002-101	M000000	NA	NA	NA	A254002-101	1.31569	0.856063	0.702443	2.86861	0.978365	0.880442	2.08169	1.34593	2.06583	2.01135	2.41875	1.80788	2.15171	1.89643	2.75791	2.17985	2.57073	0.936761	2.02671	1.65764	3.51156	3.49838	3.48719	2.00862	2.54348	8.94355	4.03155	3.41968	3.00753	4.42112	2.57271	2.55691	2.38168	1.84945	1.24673	2.37324	2.45005	3.4434	6.75078	4.63145	0.661176	0.68209
MSTs	A285012-101	A285012-101_D285215	M000000	NA	NA	NA	D285215	2.01634	1.38169	1.20016	2.15258	1.6646	1.34039	1.84116	2.14561	1.80769	3.62152	4.47965	3.03714	4.38267	3.11364	4.31085	3.62797	5.58905	3.39037	3.1193	2.70566	4.59136	4.85387	5.61691	3.26696	3.95012	6.16871	5.74869	3.83618	4.12234	4.94283	2.00151	1.95059	2.36596	2.17825	1.80728	2.50818	2.64481	4.15871	4.75359	1.61035	3.70237	2.33226
MSTs	A295006-101	A295006-101	M000000	NA	NA	NA	A295006-101	3.25116	4.04979	5.06994	2.7502	4.65416	3.69439	4.19974	3.85449	3.50418	2.97929	4.7735	2.8881	7.01852	2.91367	4.99676	3.36384	4.89351	2.71282	4.37115	4.8585	6.67007	7.27547	7.63458	4.49431	7.15553	7.94625	10.2243	5.71464	6.474	4.45619	3.20172	2.66	3.37907	2.23683	3.96792	3.52604	3.54056	2.78353	7.07129	1.43704	3.60986	2.41942
MSTs	A303004-101	A303004-101_D310830	M000000	NA	NA	NA	D310830	1.77103				1.52491		1.56627		1.31625	1.43386												1.70383				5.42622	1.46165			1.18182									3.57799		1.61907
MSTs	A310001-101	A310001-101_NA310001	M000000	NA	NA	NA	NA310001
MSTs	A311002-101	A311002-101	M000000	NA	NA	NA	A311002-101	2.72602	2.81113	4.78688	2.01513	2.37538	2.66005	3.30242	3.15751	3.73155	1.92471	4.02736	3.59872	4.13248	2.57349	3.87657	3.43639	5.22064	1.9491	4.07575	3.28114	2.11493	2.54145	2.34137	1.19946	1.96692	3.31431	3.22265	2.32556	1.834	1.18325	1.94984	2.45582	2.15521	2.06879	2.4287	2.04106	2.9913	2.85507	5.6495	1.16429	1.76728	1.63437
MSTs	A315009-101	A315009-101_D323290	M000000	NA	NA	NA	D323290																										1.31997													1.65821
MSTs	A334002-101	A334002-101	M000000	NA	NA	NA	A334002-101			2.25922				2.22665	1.65622	1.58391		4.68382	3.08888	5.34418	2.14104	5.43941	1.93991	4.51562	1.834	3.66969	1.94705	2.32822	2.88748	2.9776		2.27282		2.82447	1.83086	1.98859		4.19249	3.7252	3.52704	2.26928	3.39229	2.02116	4.53607	2.17433	2.15756		1.93
N- Compounds	A000476-101	3-Amino-2-hydroxy pyridine	M001390	NA	NA	NA	3-Amino-2-hydroxy pyridine (TMS)		0.0722064	0.0717348	0.155465	0.124216	0.152236	0.109354	0.0967116	0.123774	0.160863	0.0771285	0.0628675	0.137023	0.0947807	0.121322	0.135843	0.155338	0.177475	0.163132	0.155301			0.0595757	0.0512627	0.0646537	0.11382	0.114854	0.117424	0.100906	0.129462	0.0677848	0.0859408	0.0929154	0.138963	0.148925	0.176143	0.175166	0.130779	0.198256	0.989363
N- Compounds	A128002-101	Ethanolamine	M000096	C2H7NO	C00189	NA	Ethanolamine (3TMS)	4.24424	3.48555	2.70167	1.33192	2.35783	3.30274	2.86428	2.95696	2.50643	3.03391	3.99698	3.10437	2.91119	2.66332	3.08738	2.90454	3.137	2.88496	2.92233	3.39502	3.37355	8.322	3.04005	3.2029	4.48621	3.20876	4.72559	9.40329	8.80336	2.99416	3.74139	3.37636	2.58256	2.79243	3.0535	2.60931	4.68815	3.34913	5.24573	8.97935	3.51656	3.66871
N- Compounds	A214002-101	Guanine	M000099	C5H5N5O	C00242	73-40-5	Guanine (3TMS)	1.48284	1.28982	1.36047	1.93459	1.61647	2.5031	1.69556	2.86965	1.78395	2.11477	2.20584	1.41825	2.54561	2.29844	1.90851	2.74385	2.56186	1.95876	1.84498	2.6803	7.00406	5.51549	4.9525	4.91933	5.32471	5.09394	7.32386	7.2746	6.01378	6.24037	1.21508	1.39661	0.857547	0.766628	1.11841	1.51173	2.44606	2.95709	4.81807		1.19967	1.05487
N- Compounds	A176003-101	Orotic acid	M000279	C5H4N2O4	C00295	65-86-1	Orotic acid (3TMS)				3.16425	4.16325	4.92076	4.21075						4.32364					3.56537					3.88971			2.7127	3.12777	3.44254									4.12354
N- Compounds	A175002-101	Putrescine	M000186	C4H12N2	C00134	110-60-1	Putrescine (4TMS)	0.285202	0.608259	0.452089	0.518278	1.4384	0.884033	0.733161	0.666507	0.71845	0.882675	1.69966	0.788679	2.11683	0.747807	1.00873	1.13533	0.869938	1.39745	1.7378	2.51317	0.499793	0.462308	0.899098	0.72771	0.728876	2.86229	1.30861	0.970428	0.998295	1.47119	0.901153	0.718764	0.931768	1.26622	1.07521	1.22306	0.636212	1.43846	10.41	1.2448	0.379517	0.252842
N- Compounds	A131006-101	Pyridine, 2,3-dihydroxy-	M000439	C5H5NO2	NA	16867-04-2	Pyridine, 2,3-dihydroxy- (2TMS)						3.68016			3.64487	4.37933		3.61693				3.64399		4.16534	4.06009	4.1099					3.74632	3.27395	3.72176		3.60638	3.57185	3.9151					3.83948		4.79219	6.19399
N- Compounds	A105003-101	Pyridine, 2-hydroxy-	M000413	NA	NA	NA	Pyridine, 2-hydroxy- (1TMS)	11.6814	12.2886	10.2608	17.2835	7.66331	11.567	17.1023	17.6966	17.0522	16.0636	8.3804	11.3347	15.5155	16.4798	9.92525	12.2322	15.9804	16.7268	21.1129	10.419	9.12451	7.72673	13.2281	13.7457	9.70167	9.25078	21.047	13.6196	14.5578	15.3212	6.84823	10.1036	18.0884	12.774	6.9633	7.4181	12.7574	9.83413	10.4632	8.36547	4.78249	7.12805
N- Compounds	A114003-101	Pyridine, 3-hydroxy-	M000419	C5H5NO	NA	109-00-2	Pyridine, 3-hydroxy- (1TMS)	9.29691	7.22558	7.07881	3.40818	6.31645	9.34346	7.59672	8.23584	5.49101	6.77615	6.14286	6.19046	6.44575	6.04352	5.73181	4.88486	8.02959	7.67014	5.99151	6.42017	6.84097	6.11283	6.15219	5.64878	5.49893	5.63785	9.15681	6.50773	5.68898	7.11805	5.73772	6.59125	5.69552	4.74737	5.80393	5.89528	7.30765	7.91908	4.79504	10.2975	5.73944	5.3136
N- Compounds	A117003-101	Pyridine, 4-hydroxy-	M000436	NA	NA	NA	Pyridine, 4-hydroxy- (1TMS)	9.19347	7.28478	7.06939	3.56829	7.27386	9.05036	7.37589	6.81229	5.60204	6.5302	7.05036	5.61583	6.97949	6.1424	6.12986	5.10859	7.0877	7.1558	6.27525	4.68882	6.1619	5.02163	6.97837	5.10045	6.29084	5.09232	8.08948	4.88053	5.97538	7.03451	6.43759	5.57878	6.38317	4.95632	5.52069	5.48044	6.31357	5.6072	4.31173	6.80162	4.87986	4.47331
N- Compounds	A252001-101	Tryptamine, 5-hydroxy-	M000717	C10H12N2O	C00780	50-67-9	Tryptamine, 5-hydroxy- (3TMS)	1.00614	0.899552	1.58732	1.03357	1.61347	0.768269	1.47963	0.781056	1.09233	0.668709	0.833785	0.589229	1.08039	0.824869	1.0989	0.923479	1.01499	0.953943	0.753566	0.588056	0.615768	0.470429	0.728283	0.387199	0.525892	0.35727	0.705392	0.518456	0.579617	0.699255	0.95975	0.872545	0.815551	0.78693	0.614745	0.730614	1.02597	1.21995	0.402375	0.873305	1.05719	0.891061
N- Compounds	A211006-101	Uric acid	M000699	C5H4N4O3	C00366	69-93-2	Uric acid (4TMS)				1.14727																							1.45855
Phenylpropanoids	A180006-101	Cinnamic acid, 4-hydroxy-, cis-	M000587	C9H8O3	NA	NA	Cinnamic acid, 4-hydroxy-, cis- (2TMS)				0.655512			0.843976			4.1474	3.91405	5.55185	4.12014	6.01457	5.15927	6.2309	5.25138	6.0088	5.71047	5.42028	6.96432	10.7269	6.99832	8.28759	8.29098	0.799612	10.432	10.253	7.27909	10.5191	6.13615	7.04403	4.47962	6.00277	6.26209	7.23098	7.95421	7.86929		8.88123	4.87955	6.08504
Phenylpropanoids	A195001-101	Cinnamic acid, 4-hydroxy-, trans-	M000117	C9H8O3	C00811	501-98-4	Cinnamic acid, 4-hydroxy-, trans- (2TMS)	1.5215	2.0771	1.9229	2.346	2.67892	2.8626	2.16042	2.58666	2.02748	4.36765	4.32618	5.08082	5.16263	6.20277	5.41499	5.22247	5.73831	4.6183	5.83246	5.5436	7.49123	10.1707	8.2422	7.98973	8.92669	2.32791	11.0953	10.2727	8.92475	9.23155	5.69397	6.9977	4.5498	5.07185	6.55698	6.34185	7.77223	6.7904	2.79497	8.91216	5.59994	5.88525
Phenylpropanoids	A210001-101	Ferulic acid, trans-	M000009	C10H10O4	NA	537-98-4	Ferulic acid, trans- (2TMS)	2.4057	5.78881	3.10092	5.49433	4.47216	6.91516	4.7805	8.57068	4.21102	6.24279	4.10228	5.59695	3.86938	5.61309	4.35206	5.70654	6.77377	4.50926	5.32243	6.08164	4.05474	4.51152	3.5975	3.81235	3.47946	4.79359	5.2472	4.69365	4.84695	4.32272	5.05716	5.9903	3.65934	4.63994	4.1753	5.73383	6.62946	6.43382	4.90744	9.68712	4.63229	6.06335
Phenylpropanoids	A319001-101	Quinic acid, 5-caffeoyl-, trans-	M000005	C16H18O9	C03908	NA	Quinic acid, 5-caffeoyl-, trans- (6TMS)																					2.97836	3.47774	0.897879	0.410884	1.74827	2.41202	2.77416		0.553555	0.684788									10.41
Phenylpropanoids	A207001-101	Sinapic acid, cis-	M000648	C11H12O5	NA	NA	Sinapic acid, cis- (2TMS)		0.761911		0.957974		1.13151		1.51308		1.40752	0.809908	0.952604		0.725377	0.723068	1.13167		1.45234	0.915245	1.20152		6.6122				0.834603		0.616289			2.26819	1.81636		1.18879	0.948927	2.20008	1.34147	2.47996	4.14662	2.56829	0.966304	1.65967
Phenylpropanoids	A225001-101	Sinapic acid, trans-	M000010	C11H12O5	C00482	530-59-6	Sinapic acid, trans- (2TMS)	0.597906	1.29321	0.900206	1.83087	1.18511	1.69395	1.07709	1.9156	1.10477	2.19929	1.26083	1.46366	1.49268	1.85353	1.43494	1.43645	1.38764	1.42224	1.50851	0.998448	0.413012	0.468921	0.466573	0.49737	0.408615	0.840828	0.610972	0.53856	0.561855	0.508315	1.33692	2.13903	1.64425	1.81349	1.72626	2.21233	1.89254	2.03516	0.708144	2.09709	1.2452	2.01437
Phosphates	A308001-101	Adenosine-5-monophosphate+Guanosine-5-monophosphate	M000134	NA	NA	NA	Guanosine-5-monophosphate (6TMS)	2.22279		1.58927		1.43695				0.70233		0.913331		1.74192							0.997857						1.55186	0.753672					1.03081							1.23004		0.883093
Phosphates	A177014-101	Ethanolaminephosphate	M001131	NA	NA	NA	Ethanolaminephosphate (4TMS)																									7.2102					15.5315
Phosphates	A232002-101	Fructose-6-phosphate	M000510	C6H13O9P	C00085	643-13-0	Fructose-6-phosphate (1MEOX) (6TMS) MP	6.77898	6.67938	6.73586	7.66587	7.5566	6.3862	6.93814	9.37267	5.62886	6.24961	5.54861	4.96425	7.33652	6.36188	6.21965	6.34129	8.03589	5.11662	7.13152	5.84334	5.08797	3.43431	6.23303	4.01294	4.78128	7.2725	8.03115	5.19191	4.84624	4.88094	6.54842	5.3248	5.03782	4.51377	6.78398	6.31509	6.02124	5.94245	5.87616	4.20279	5.13249	5.5943
Phosphates	A233002-101	Glucose-6-phosphate	M000513	C6H13O9P	C00092	56-73-5	Glucose-6-phosphate (1MEOX) (6TMS) MP	5.89928	5.78384	5.12624	6.41666	6.1624	4.68379	6.36818	8.42696	4.89608	4.91026	4.43452	3.74724	6.36386	5.19732	5.39336	5.21175	6.3898	3.66593	5.31981	4.19854	3.9583	3.70826	5.55695	3.73451	5.34199	2.23467	7.22209	6.31942	5.45207	3.73562	5.09546	4.68688	4.07812	3.9079	4.63519	5.17212	5.22374	5.16323	2.98417	4.00769	4.37709	3.89802
Phosphates	A181003-101	Glyceric acid-3-phosphate	M000105	C3H7O7P	C00197	820-11-1	Glyceric acid-3-phosphate (4TMS)	3.13896	2.34859	2.4769	2.55707	3.53728	2.21436	2.04893	1.40657	2.04254	1.49161	1.69672	1.40623	3.3934	1.76119	2.44735	1.99523	2.65964	2.33518	2.84714	1.06682	0.573514	1.13679	0.971474	1.0281	1.40243	5.09503	1.62482	1.13041	0.849141	1.18666	1.91194	1.51099	1.95275	1.5615	2.0805	2.48743	2.1267	1.43772	7.05737	0.743744	1.50317	1.02066
Phosphates	A177002-101	Glycerol-3-phosphate	M000328	C3H9O6P	C00093	29849-82-9	Glycerol-3-phosphate (4TMS)	2.86848	3.30145	2.77028	3.10611	3.68968	5.46371	4.44534	3.99631	3.57413	5.46023	3.9189	3.24387	4.62558	3.93481	4.47601	5.24468	6.15336	5.57577	6.48301	6.36675	2.34066	3.62663	3.17593	2.22159	2.80483	4.56732	3.76237	4.36152	3.55058	2.65623	3.96501	4.42082	3.73405	4.62191	5.41656	6.0117	5.95224	5.12363	2.68571	5.51101	4.61127	4.13961
Phosphates	A243003-101	Inositol-2-phosphate, myo-	M000124	C6H13O9P	NA	NA	Inositol-2-phosphate, myo- (7TMS)
Phosphates	A231001-101	Mannose-6-phosphate	M000711	C6H13O9P	C00275	NA	Mannose-6-phosphate (1MEOX) (6TMS) MP	4.97851	6.59195	6.83623	5.91358	8.83814	6.47978	7.01026	7.28328	6.49347	6.12866	5.38961	4.75217	9.40206	5.58322	6.55298	5.61616	7.10375	5.12812	8.22859	3.90009	3.25747	2.44235	4.40105	2.58543	4.11164	2.04286	7.31656	4.35045	4.6885	3.99799	7.22377	4.82877	5.21217	4.84791	6.60332	7.3974	5.50559	5.7583	1.96444	4.39905	5.71167	5.93776
Phosphates	A243001-101	myo-Inositol-phosphate	M000724	C6H13O9P	C01177	NA	myo-Inositol-1-phosphate (7TMS)	0.159497	0.13396	0.145175	0.228815	0.206492	0.197552	0.151494	0.266837	0.212963	0.142993	0.169593	0.13923	0.327609	0.123368	0.15681	0.245947	0.269702	0.367715	0.265652	0.125777	0.123241	0.20034	0.134035	0.0921666	0.144547	0.110968	0.177278	0.297556	0.288147	0.118281	0.160367	0.23945	0.138408	0.13834	0.261761	0.292326	0.308912	0.315007	0.28904	0.114665	0.168524	0.135828
Phosphates	A159005-101	Phosphoenolpyruvic acid	M000343	NA	NA	NA	Phosphoenolpyruvic acid (3TMS)	2.60819	2.18658	3.38291	2.21761	3.6225	2.07655	2.40348	1.25805	1.82641	1.34876	2.20595	1.37621	4.14242	1.98614	2.67674	1.59053	2.32701	2.52815	2.29774	0.877339	0.443694	0.317407	0.837218	0.600024	0.841248	4.2784	1.10487	0.430499	0.730028	0.616979	1.56175	1.11785	1.99964	1.70362	2.09503	2.0175	1.69927	1.49713	3.70467	0.45153	1.16424	1.35577
Phosphates	A129001-101	Phosphoric acid	M000075	H3O4P	C00009	7664-38-2	Phosphoric acid (3TMS)	10.4572	8.52021	6.66035	13.1915	10.4326	5.57753	6.67301	13.4691	12.6494	10.274	9.12541	9.14234	16.4559	11.8701	6.40479	10.8775	11.5922	12.1127	15.0407	6.90657	9.51033	10.4741	13.3509	14.213	8.95949	1.7015	16.6267	11.9165	17.1961	9.56172	9.58834	10.2841	10.118	9.29269	5.1013	7.05289	8.42067	7.7801	1.66575	6.84869	9.17725	15.6463
Phosphates	A119001-101	Phosphoric acid monomethyl ester	M000507	NA	NA	NA	Phosphoric acid monomethyl ester (2TMS)	7.37328	6.45503	5.31572	1.98482	6.70657	5.99861	7.17896	6.9959	4.14138	3.6564	5.28827	3.64022	6.36745	4.60208	5.19752	5.7233	5.98595	4.62261	4.68158	3.43298	5.50784	4.84125	4.89298	3.41733	5.79674	5.68761	8.18028	4.7639	5.7402	3.57692	6.19371	8.81765	6.81845	6.92561	7.34416	5.80867	6.14895	6.05637	3.21348	4.82613	5.65255	6.58506
Polyhydroxy Acids	A195002-101	Ascorbic acid	M000001	C6H8O6	C00072	50-81-7	Ascorbic acid (4TMS)	0.468744	0.388403	0.420454	0.95247	0.42471	0.552463	0.760359	1.42472	1.11341	0.849412	0.341455	0.436722	0.447123	0.650967	0.516661	0.586334	1.36067	0.383302	1.01986	0.556268	0.679921	0.454055	0.68975	0.873145	0.810122	0.535208	0.819002	0.503136	0.444902	1.24108	0.303622	0.318957	0.285925	0.331689	0.34374	0.420803	0.446048	0.91031	1.14394	0.287931	0.404803	0.451967
Polyhydroxy Acids	A185002-101	Dehydroascorbic acid dimer	M000082	C6H6O6	C05422	NA	Dehydroascorbic acid dimer (2MEOX) MP	5.83877	5.84044	5.33365	6.37535	7.10075	7.9913	7.27	8.20244	6.59298	5.96542	5.02845	5.29701	7.02504	6.23353	6.03643	5.85325	7.2654	6.3957	6.47	4.84679	4.79888	5.04623	6.82938	6.42524	7.35748	3.69074	9.47389	7.38627	7.65055	7.2666	4.29031	5.44854	5.82796	4.97991	6.08513	6.757	7.13082	6.36572	3.64842	4.91604	4.23398	3.41968
Polyhydroxy Acids	A154001-101	Erythronic acid	M000454	C4H8O5	NA	15667-21-7	Erythronic acid (4TMS)	0.927327	0.662363	0.765895	1.25065	0.874197	1.55408	1.12335	1.39281	1.52261	1.90851	1.66859	1.41356	1.16681	1.26037	1.32648	1.78171	2.04822	1.24461	1.47138	1.50933	3.3476	4.91253	3.97649	3.16241	3.16983	6.50523	6.13686	4.19128	3.99883	5.07458	1.03481	0.755351	0.7241	0.938696	1.15688	1.29014	1.62589	1.21198	5.94516	0.999291	1.10122	1.00561
Polyhydroxy Acids	A204001-101	Galactaric acid	M000594	C6H10O8	C01807	526-99-8	Galactaric acid (6TMS)	1.28069	1.05402	1.6207	1.45639	1.83866	1.78022	1.84724	1.67543	1.23879	0.923505	6.73067	5.39333	10.1849	6.02793	6.08636	6.37288	7.36147	3.39411	8.00693	8.30965	0.217158	0.236189	0.253687	0.431277	0.250595	1.15286	0.878387	0.59482	0.516264	0.576862	6.62593	5.38887	5.84304	5.16686	5.34325	8.23062	7.43682	8.13569	0.865383	5.366	5.282	5.00364
Polyhydroxy Acids	A199002-101	Galactonic acid	M000596	C6H12O7	C00880	576-36-3	Galactonic acid (6TMS)	3.12685	2.35207	2.13336	4.44381	3.49744	5.65372	4.99418	6.219	3.61341	3.01329	1.80655	1.28555	1.56004	2.26793	2.07724	2.73203	2.29701	1.30353	1.8004	1.95114	7.08073	8.61977	6.32276	4.91515	7.37219	3.94039	9.01516	6.83821	6.57494	6.50122	1.60878	1.61649	1.27059	1.30364	1.30336	1.82975	2.31032	2.37744	3.65058	1.30358	1.60898	1.37037
Polyhydroxy Acids	A200001-101	Gluconic acid	M000508	C6H12O7	C00257	526-95-4	Gluconic acid (6TMS)	0.63378	0.651596	0.410338	0.943337	0.433819	1.14979	1.06897	1.37932	0.842179	0.850319	0.59818	0.410587	0.423062	0.445375	0.893839	0.678666	0.419241	0.710234	2.87895	0.939729	1.42017	1.27019	0.79822	0.815798	1.14773	1.1327	2.81996	1.29742	1.13263	1.06493	1.11861	1.48751	0.807118	1.67122	3.40793	1.33238	1.51329	0.827922	1.44157	0.618837	0.699062	0.542258
Polyhydroxy Acids	A135003-101	Glyceric acid	M000073	C3H6O4	C00258	473-81-4	Glyceric acid (3TMS)	1.20287	0.91425	0.889062	0.542247	1.17728	1.51849	1.31117	1.3612	0.860861	1.41404	1.30952	1.26094	0.947143	1.06403	1.13173	1.19171	1.95564	1.37832	1.28291	1.23652	1.95542	3.2515	2.91748	2.35709	1.75969	8.09136	2.64303	2.98999	2.68888	2.66033	1.27559	1.0848	0.97877	0.929665	1.23263	1.69859	1.79981	0.797713	7.544	1.07696	0.939985	1.09339
Polyhydroxy Acids	A175004-101	Lyxonic acid-1,4-lactone	M001180	NA	NA	NA	Lyxonic acid-1,4-lactone (3TMS)	2.58706	2.96311	2.86176	3.82933	2.48917	4.09405	3.36597	2.80334	3.92955	3.5073	3.3121	2.32835	3.82159	3.44512	3.2215	3.36168	3.41991	3.98953	4.19712	3.33854	1.97533	3.1585	2.18534	1.91856	2.33138	4.45043	3.93714	3.99576	2.33116	2.82674	2.98014	3.11838	2.48745	2.83034	2.76983	4.00841	3.34459	3.42874	5.45323	1.97957	2.84069	2.26474
Polyhydroxy Acids	A177001-101	Ribonic acid	M000605	C5H10O6	C01685	NA	Ribonic acid (5TMS)	2.17757	2.3729	2.73587	2.29355	2.06057	3.37841	2.36381	2.74539	2.21126	3.0079	2.81095	2.02139	1.9244	2.04015	2.60674	2.79093	3.06938	2.42844	2.63044	3.83455	2.26538	3.58623	2.35093	1.51249	2.2323	3.37528	2.7061	2.37829	2.32713	2.18263	2.56832	2.38835	2.35873	2.25715	2.40813	2.68303	3.35779	4.6701	3.64971	4.14812	2.25957	2.37768
Polyhydroxy Acids	A201001-101	Saccharic acid	M000093	C6H10O8	C00767	87-73-0	Saccharic acid (6TMS)	1.32379	0.986564	0.719845	1.11221	1.07441	1.92617	1.41603	1.71151	1.24434	1.95496	8.03302	6.07093	10.7816	8.49427	7.71346	7.24235	8.31275	3.05465	8.0618	9.24812	2.96649	4.60309	3.66311	2.72032	3.46906	4.03966	4.06412	3.4288	3.65451	2.98549	4.65083	4.06233	3.89262	4.4079	4.61789	5.87879	5.40575	6.16018	5.58034	3.27101	3.5885	3.26699
Polyhydroxy Acids	A156001-101	Threonic acid	M000078	C4H8O5	C01620	7306-96-9	Threonic acid (4TMS)	1.08421	1.45735	1.48655	1.84848	1.65445	1.92182	1.31005	1.58215	1.5888	2.82374	2.02601	0.855747	0.840738	1.36274	1.45512	1.38824	1.71286	2.04161	1.27485	1.64086	1.42604	1.6839	1.64466	1.16687	1.71026	2.48618	1.6803	1.98039	1.349	1.82669	1.20199	1.41016	1.4787	1.25853	1.40025	1.34098	1.87999	1.24688	1.83752	2.84115	1.29904	0.984248
Polyols	A171012-101	Arabitol	M000588	C5H12O5	C01904	488-82-4	Arabitol (5TMS)	0.89499	0.713101	0.371444	0.678195	0.563122	1.99818	0.936984	1.29482	1.46188	3.05448	2.33825	2.81695	2.7789	2.87158	2.09629	2.85479	3.68159	3.51637	2.99177	1.97467	23.2415	17.3847	20.3235	16.5917	12.937	20.3096	25.4099	25.4205	20.1927	15.3693	0.874565	1.66179	0.939583	0.889692	0.863299	1.02316	2.44974	1.97888	17.4028	1.1165	0.447576	0.453444
Polyols	A150002-101	Erythritol	M000054	C4H10O4	C00503	149-32-6	Erythritol (4TMS)	0.532996	0.580635	2.03979	0.668786	0.761168	0.683727	0.61946	0.60383	0.576021	1.11653	0.657391	0.418531	0.517933	0.606692	0.978057	0.740964	1.04933	0.709963	4.50885	1.76255	2.94456	1.10464	1.09471	0.585973	0.710004	1.4268	1.45612	1.28714	0.93224	0.895593	3.54985	2.8582	0.951418	1.30312	3.02914	1.27338	4.06017	2.96547	1.97874	4.38922	0.920313	0.644954
Polyols	A129003-101	Glycerol	M000053	C3H8O3	C00116	56-81-5	Glycerol (3TMS)					1.7926															2.72887		5.0083			1.88091			9.03595	6.87286												1.71255
Polyols	A209002-101	Inositol, myo-	M000060	C6H12O6	C00137	87-89-8	Inositol, myo- (6TMS)	5.57149	5.54143	6.00042	6.16191	3.87284	3.73751	5.70951	6.19806	5.05987	4.93034	4.15514	4.26072	4.41271	4.21339	3.02428	4.34593	4.31796	5.12664	7.94602	2.99817	8.88999	8.23245	9.85934	10.8626	8.215	4.63403	19.3699	10.8977	13.1441	10.78	3.02212	4.16471	5.3068	4.13799	3.98341	3.67215	4.6637	3.79152	5.63869	2.8231	2.54496	2.9859
Polyols	A193002-101	Mannitol	M000687	C6H14O6	C00392	69-65-8	Mannitol (6TMS)	0.366702	0.323739	0.465233	0.674835	0.454964	0.613879	0.384498	0.50326	0.513829	0.788834	1.15333	0.809844	1.28978	0.862574	1.40672	1.35831	1.22023	0.568443	1.9536	2.69654	2.32455	3.34467	2.00753	1.49592	2.04978	3.38587	3.70877	2.96685	2.72108	2.58979	1.17016	1.07923	0.467381	0.539392	1.00055	1.03617	1.8231	2.16927	4.03584	1.74487	0.827967	0.65595
Polyols	A173001-101	Ribitol	M000155	C5H12O5	C00474	488-81-3	Ribitol (5TMS)	1.30936	1.03466	0.610893	1.11841	0.97046	2.52091	1.33024	1.69156	1.5272	3.22503	2.57782	2.20834	2.40815	2.38644	2.5036	2.74612	3.30229	3.33252	2.59555	2.22216	9.26218	9.28248	9.48767	7.64305	8.21067	7.03703	9.89929	10.2727	9.04545	8.56149	1.39371	1.80038	1.13996	1.18888	1.27022	1.53145	2.79703	2.58189	6.44316	1.89703	0.923256	0.720102
Sugar Conjugates	A299002-101	Galactinol	M000673	C12H22O11	C01235	NA	Galactinol (9TMS)	0.865641	0.557492	1.88489	0.845626	0.906359	0.83645	0.967949	0.710231	0.904854	1.04268	1.2052	1.28167	1.08443	0.976329	1.25825	1.0876	2.00456	0.456782	1.47244	1.50739	0.760961	0.666908	0.882521	0.411757	0.742506	3.39585	1.53722	0.676908	0.628876	0.578789	0.709109	0.725285	0.778954	0.591821	0.879079	0.765068	0.809566	0.755447	4.20716	0.548014	1.41833	1.73201
Sugar Conjugates	A258003-101	Salicylic acid-glucopyranoside	M001182	NA	NA	NA	Salicylic acid-glucopyranoside (5TMS)	4.88677	3.87439	4.96015	4.45305	6.45473	4.79388	4.87599	4.64265	5.42001	3.83321	5.33705	3.8703	6.81099	3.97401	5.58998	4.71162	4.18865	2.07543	6.27088	4.53868	1.33869	1.3464	1.26245	0.890613	1.25567	1.14471	1.65821	0.331333	0.904045	1.58961	6.04433	3.05127	4.87331	2.47095	4.45511	4.51424	4.57824	4.04003	0.798092	6.66955	3.48189	3.30828
Sugars	A167002-101	Arabinose	M000581	C5H10O5	C00216	147-81-9	Arabinose (1MEOX) (4TMS) MP	1.74302	2.29197	2.0791	2.14676	1.89351	1.894	1.51504	1.73222	1.76391	2.17047	3.01065	2.21339	3.88468	3.04894	3.05412	2.95909	2.73788	1.91634	4.11538	4.49234	4.85838	5.73574	5.23503	3.73349	5.56205	6.35581	7.42508	5.2137	4.98384	5.57011	3.29673	2.92669	1.91096	2.40649	4.45172	2.68815	3.17854	3.80187	6.36721	2.92213	2.14107	1.68966
Sugars	A188004-101	Fructose	M000606	C6H12O6	C00095	57-48-7	Fructose (1MEOX) (5TMS) BP	0.988957	1.05591	1.17079	0.962935	0.83354	1.86772	1.62357	1.47	2.37207	3.51199	5.58528	5.32407	5.53979	6.21881	8.15419	7.16451	6.46949	3.84882	6.71211	10.8737	7.34005	7.61192	8.29598	6.67514	9.57321	7.49055	10.5018	8.92232	11.2879	9.95892	1.12423	1.28561	1.39195	3.4242	3.0054	2.54906	3.73174	8.21091	9.97198	1.73144	0.94847	0.93853
Sugars	A191001-101	Glucose	M000040	C6H12O6	C00031	50-99-7	Glucose (1MEOX) (5TMS) BP	0.467258	0.503204	0.460743	0.538077	0.467305	0.843791	0.574795	0.678316	0.650616	1.27484	2.51516	2.08864	2.32498	3.10211	2.64406	2.64844	1.96874	1.0549	1.71413	6.85083	5.89079	6.14386	4.47788	4.67993	6.07358	7.75237	9.22803	8.1892	9.45564	6.23931	0.486176	0.646375	0.530451	1.27785	1.46432	0.961001	1.30487	2.89409	10.3082	0.623935	0.445668	0.497181
Sugars	A172001-101	Glucose, 1,6-anhydro-, beta-	M000248	C6H10O5	NA	498-07-7	Glucose, 1,6-anhydro-, beta- (3TMS)	4.8076	6.61094	6.43076	6.59505	6.02836	8.52516	6.88839	6.44621	4.9226	6.44805	6.73446	7.70525	6.22705	8.06149	9.25766	6.93113	8.37945	7.02433	9.06698	8.35965	0.988454	1.65122	1.38693	1.38707	1.18226	2.82843	1.50881	1.13293	1.81611	2.11911	7.76495	8.07288	6.8931	7.25366	8.51326	7.65142	7.57839	8.9205	2.97313	12.3232	6.38675	7.44362
Sugars	A274001-101	Maltose	M000048	C12H22O11	C00897	69-79-4	Maltose (1MEOX) (8TMS) MP	7.25889	11.5534		14.6367	5.62347	8.93102	10.5387	18.5756		7.22766		7.10831		11.0446	8.80783	7.23651	8.08765			7.64407					3.02119							6.745			8.7382	7.30244
Sugars	A346001-101	Melezitose	M000247	C18H32O16	C08243	10030-67-8	Melezitose (11TMS)						0.604131													0.67464	0.606775							0.818392				0.399296	0.501639					0.484054
Sugars	A185007-101	Psicose	M000629	C6H12O6	C06468	551-68-8	Psicose (1MEOX) (5TMS) BP	1.8975	1.50218	1.37062	2.69295	2.30109	4.67661	2.80021	4.11417	3.52363	3.45976	3.0319	2.03376	3.6536	3.58249	2.6422	4.03596	3.816	2.92397	3.03661	3.57983	8.70661	7.6397	11.1977	7.92839	9.62861	3.37826	8.77906	7.44496	6.82211	10.9546	1.74334	2.53807	1.37014	1.16303	1.85439	1.67201	3.9999	4.56936	3.39508	2.33967	1.53099	1.1442
Sugars	A337002-101	Raffinose	M000049	C18H32O16	C00492	512-69-6	Raffinose (11TMS)	1.68799	1.14113	4.01624	1.27743	1.68365	1.4289	2.97143	1.41399	1.6066	1.11866	1.92875	2.04536	1.25974	1.09607	1.44127	1.07429	2.24182	0.839221	2.15412	1.1875	0.831503	1.05206	1.13368	0.53679	0.852738	2.47876	2.68553	0.849855	0.699899	0.679921	2.32485	2.34634	1.39534	1.31365	2.81393	1.22735	1.57598	1.21676	3.35733	0.781238	3.7382	3.61884
Sugars	A172002-101	Rhamnose	M000590	C6H12O5	C00507	3615-41-6	Rhamnose (1MEOX) (4TMS) MP				1.29347																2.70486		1.93912				4.87194	2.77602	1.79554		1.80205								4.01327	6.16128
Sugars	A264001-101	Sucrose	M000044	C12H22O11	C00089	57-50-1	Sucrose (8TMS)	17.0337	16.1803	21.5266	18.9875	9.58734	9.09696	22.1986	29.8013	20.9406	19.6057	16.0471	19.4613	24.9946	26.8735	12.8686	18.5112	24.9003	20.8797	25.1664	20.9121	15.4485	16.0775	25.8487	22.9411	11.3569	18.3727	23.4748	19.7274	23.6217	17.4107	13.0504	15.8162	22.5715	18.6334	11.5068	11.9095	19.3087	18.7189	30.1877	27.6913	10.6403	16.5698
Internal Standard (Quantification)	A110001-21104	Alanine, 2,3,3,3-d4-_splitless	M000026	NA	NA	NA	Alanine, 2,3,3,3-d4- (2TMS)	3.81987	3.05101	3.12733	1.92139	2.95939	3.33035	2.72475	2.56063	2.61575	2.98072	3.89636	3.77257	3.23516	2.77617	3.61459	3.09487	2.77093	2.75629	2.49522	2.73607	3.11382	3.03462	2.94842	2.41695	2.51337	2.60793	2.31296	2.29583	2.41828	2.70045	3.64774	3.15838	3.12379	2.84686	3.22095	3.55628	2.76581	2.67031	2.86701	8.16464	3.86802	3.77543
Internal Standard (Quantification)	A193001-111	Sorbitol, U-13C-_splitless	M000055	NA	NA	NA	Sorbitol, U-13C- (6TMS)	8.26446	8.1367	8.34725	8.40336	8.09717	8.4674	8.44595	8.43882	8.4246	8.38926	8.34028	8.56898	8.16993	8.4674	8.60585	8.11688	8.285	8.14332	8.12348	8.23723	8.1103	8.21018	8.58369	8.18331	8.26446	8.09717	8.03213	8.44595	8.21018	8.10373	8.38926	8.25083	8.03213	8.19001	8.33333	8.48896	8.31255	8.34725	8.08407	21.5983	8.10373	8.3682
[truncated: 118 more columns]

## Sheet: panicle_WS2011
Suppl. Table 1: Corrected normalized metabolome data in leaves and panicles of eight rice cultivars at control and HNT conditions for WS and DS. Original intensities of each metabolite were normalized to the average original intensity (response) of all annotated analytes in a sample and log10-transformed. Transformed data were corrected for analytical batch and sequence effects according to the p…
Class	ID ANALYTE	Name	MPIMP-ID	Sum Formula	KEGG-ID [preferred]	CAS-ID [preferred]	Derivate	Field_panicle_Control_CT9993-5-10-1M	Field_panicle_Control_CT9993-5-10-1M	Field_panicle_Control_CT9993-5-10-1M	Field_panicle_Control_CT9993-5-10-1M	Field_panicle_Control_CT9993-5-10-1M	Field_panicle_Control_CT9993-5-10-1M	Field_panicle_Control_IR62266-42-6-2	Field_panicle_Control_IR62266-42-6-2	Field_panicle_Control_IR62266-42-6-2	Field_panicle_Control_IR62266-42-6-2	Field_panicle_Control_IR62266-42-6-2	Field_panicle_Control_IR62266-42-6-2	Field_panicle_Control_IR64	Field_panicle_Control_IR64	Field_panicle_Control_IR64	Field_panicle_Control_IR64	Field_panicle_Control_IR64	Field_panicle_Control_IR64	Field_panicle_Control_IR72	Field_panicle_Control_IR72	Field_panicle_Control_IR72	Field_panicle_Control_IR72	Field_panicle_Control_IR72	Field_panicle_Control_IR72	Field_panicle_Control_IRRI123	Field_panicle_Control_IRRI123	Field_panicle_Control_IRRI123	Field_panicle_Control_IRRI123	Field_panicle_Control_IRRI123	Field_panicle_Control_IRRI123	Field_panicle_Control_M202	Field_panicle_Control_M202	Field_panicle_Control_M202	Field_panicle_Control_M202	Field_panicle_Control_M202	Field_panicle_Control_M202	Field_panicle_Control_Moroberekan	Field_panicle_Control_Moroberekan	Field_panicle_Control_Moroberekan	Field_panicle_Control_Moroberekan	Field_panicle_Control_Moroberekan	Field_panicle_Control_Moroberekan
Acids	A176002-101	Aconitic acid, cis-	M000113	C6H6O6	C00417	585-84-2	Aconitic acid, cis- (3TMS)	0.908928	13.0919	1.76109	4.79434	3.38656	3.08781	1.09752	2.1346	2.34879	1.28563	2.59633	2.46041	0.855169	4.34083	2.47421	2.81678	5.94051	1.6823	1.72376	4.70867	4.36658	3.23114	2.77543	3.61449	0.875189	7.16168	2.71216	3.22311	3.68311	2.61818	0.672004	2.83156	2.6636	2.74661	2.13124	2.5506	3.27088	2.5258	2.77143	2.81154	2.20614	2.22597
Acids	A179001-101	Arabinonic acid	M000994	NA	NA	NA	Arabinonic acid (5TMS)	1.30165	1.91389	2.52537	2.00115	2.34877	1.9318	2.23273	1.93448	2.38252	3.12721	2.57405	2.74864	1.73036	2.93602	2.17068	1.77275	1.37719	2.09632	1.30621	1.57019	2.07499	2.19114	2.00336	3.88158	1.99803	1.76504	1.74501	1.75228	1.8501	1.22578	1.3001	1.65664	1.70208	1.70735	2.05965	3.2483	2.01115	2.13436	2.13241	2.70582	2.20422	2.60814
Acids	A128003-101	Benzoic acid,	M000347	C7H6O2	C00180	65-85-0	Benzoic acid, (1TMS)	1.65006	0.677479	1.9187	1.22946	0.901594	0.766864	3.68339	0.923968	1.769	1.23124	1.06757	1.52957	0.723032	1.52378	0.784453	0.717655	0.88658	0.771948	1.87402	0.877438	1.20796	0.924386	1.62228	0.797113	1.46317	0.645347	0.799502	1.52867	1.43684	1.02851	2.63823	1.297	1.4685	1.09361	1.1058	1.13789	1.24828	1.49649	1.21925	1.23284	1.21822	0.963418
Acids	A177017-101	Benzoic acid, 2,5-dihydroxy-	M000988	NA	NA	NA	Benzoic acid, 2,5-dihydroxy- (3TMS)																														0.132078
Acids	A183004-101	Benzoic acid, 3,4-dihydroxy-	M001002	NA	NA	NA	Benzoic acid, 3,4-dihydroxy- (3TMS)		12.1486				11.1007			8.81215																		7.19484														10.1628
Acids	A164003-101	Benzoic acid, 4-hydroxy-	M000463	C7H6O3	C00156	99-96-7	Benzoic acid, 4-hydroxy- (2TMS)		1.71331	3.19647		2.18091	1.67008		0.901342	2.46804	0.848484	0.964717	2.06299		2.42007	1.3015		1.36064	1.45235		1.21342		1.01603			1.5807	0.834438	1.57881	3.20511	2.85685	1.08025		1.14917	2.08612	1.39276	1.31659	1.31957	1.4222	2.32784	1.52505	2.43177	1.55663
Acids	A098003-101	Boric-acid	M000000	NA	NA	NA	Boric-acid (3TMS)	19.0402	7.06032	7.58366	13.8785	9.26114	8.92289	7.71507	9.03348	6.83423	6.76298	6.3533	3.57822	8.12232	6.78948	9.41879	7.05737	6.16751	4.98454	5.24832	7.26696	11.091	8.01367	3.84827	4.91136	10.6608	8.03895	7.04767	6.48097	8.16715	7.41575	14.8265	8.22041	5.51209	8.63119	0.236512	7.39992	6.59496	7.19711	8.63644	9.00602	8.04584	5.981
Acids	A182004-101	Citric acid	M000069	C6H8O7	C00158	77-92-9	Citric acid (4TMS)	13.9817	10.8546	13.6351	18.7748	15.698	13.4676	11.6419	10.2508	10.2725	8.87505	9.46011	11.715	11.9061	13.044	14.3062	11.6124	11.3804	13.2388	12.9295	12.0203	17.5619	12.9919	11.3195	12.4167	12.7536	11.48	12.4242	13.0754	14.9402	13.1521	12.9284	13.1629	10.9528	13.7881	10.0587	11.5269	11.3511	10.3519	12.7884	11.9286	10.9248	12.5747
Acids	A137001-101	Fumaric acid	M000067	C4H4O4	C00122	110-17-8	Fumaric acid (2TMS)	0.562663	1.79862	3.14504	1.64817	2.36307	2.44878	2.38305	2.4839	3.01947	1.65365	3.60271	2.86351	0.717119	2.23704	1.37689	1.68386	1.1532	1.73152	1.81688	1.46701	1.46006	1.62468	1.21124	2.06529	1.41478	2.01477	1.4197	2.18835	2.13678	2.40202	1.05635	2.6093	3.62452	2.45006	2.45537	1.95854	2.47577	2.98951	1.7547	3.27239	1.48749	2.53141
Acids	A158004-101	Glutaric acid, 2-oxo-	M000571	C5H6O5	C00026	328-50-7	Glutaric acid, 2-oxo- (1MEOX) (2TMS) MP	0.70386	0.634609	1.03926	0.843559	0.850448	0.532423	0.543089	0.910304	0.863995	0.553115	1.05921	0.64754	0.629684	0.725343	0.862393	0.988984	0.480461	0.930136	1.03374	1.11833	2.43501	0.665088	0.486839	0.598895	0.499506	1.0565	0.865523	0.916028	0.885689	1.01095	0.476953	0.766319	0.952379	0.981855	1.0039	0.668132	0.643481	0.799176	0.593658	1.58463	0.426401	0.65204
Acids	A106002-101	Glycolic acid	M000886	C2H4O3	C00160	79-14-1	Glycolic acid (2TMS)	0.761869	0.349447	0.505262	0.610878	0.56635	0.329012	1.01078	0.405371	0.477838	0.468675	0.341728	0.411989	0.263799	0.386953	0.301681	0.399091	0.439686	0.357588		0.386901	0.382596	0.437352		0.509564	0.73168	0.40354	0.341146	0.444718	0.460921	0.559004	0.771654	0.501178	0.397228	0.439245	0.42133	0.429892	0.422773	0.433115	0.392184	0.442055	0.322414	0.391952
Acids	A127007-101	Isocaproic acid, 2-oxo-	M000441	NA	NA	NA	Isocaproic acid, 2-oxo- (1MEOX) (1TMS) MP																			1.70569								0.622666													0.718602
Acids	A182003-101	Isocitric acid	M000608	C6H8O7	C00311	320-77-4	Isocitric acid (4TMS)	3.36917	1.69197	2.44616	3.60834	2.80909	2.40238	3.6682	2.80581	2.81729	2.67106	2.39818	2.68723	1.78077	2.1676	2.10874	1.79678	1.62192	2.15898	2.41281	2.56103	3.11117	2.546	1.86954	2.09353	2.55343	2.36208	2.3983	2.72948	2.85845	2.7153	3.52311	3.08087	2.29225	3.08399	2.6728	3.01471	2.17097	2.28205	3.4723	2.6965	2.70622	2.84372
Acids	A105001-101	Lactic acid	M000100	C3H6O3	C00186	79-33-4	Lactic acid (2TMS)	16.8356	6.82166	3.8678	4.30716	3.40432	3.20957	12.3862	11.4632	4.02622	2.92237	2.41991	2.94609	8.48497	3.50594	2.34187	2.7106	3.72293	3.30775	8.65732	3.55765	4.56419	3.41212	4.34751	5.44212	22.0424	8.64544	2.66205	4.80939	4.96194	4.39342	13.1068	2.98214	4.5925	2.66189	2.76937	2.18532	3.04422	5.50002	2.88671	3.73119	7.94505	6.27717
Acids	A178005-101	Lyxonic acid	M000991	NA	NA	NA	Lyxonic acid (5TMS)	0.689472	0.948806	1.28878	0.800189	0.876406	1.03755	0.966008	1.13754	1.27826	1.08543	0.953063	1.1182	0.937284	1.24587	1.11323	0.72976	0.678029	0.940919	0.976694	0.735394	1.03903	0.862687	0.871985	0.799865	0.933749	0.817432	1.15177	0.787457	1.21134	0.826299	0.91099	1.40373	0.780452	1.06617	1.32927	0.948593	0.861285	0.936531	1.14762	0.982901	0.797905	1.01786
Acids	A175004-101	Lyxonic acid-1,4-lactone	M001180	NA	NA	NA	Lyxonic acid-1,4-lactone (3TMS)	0.133685	0.196565	0.245898	0.333116	0.213359	0.201371	0.196264	0.254952	0.260594	0.234062	0.165255	0.218807	0.192437	0.173878	0.200276	0.16514	0.16666	0.174968	0.13276	0.132332	0.21396	0.185238	0.142653	0.270368	0.125948	0.186432	0.184952	0.168977	0.225752	0.170717	0.259926	0.329795	0.247009	0.267689	0.352964	0.220776	0.151907	0.22505	0.23305	0.202288	0.126299	0.230668
Acids	A149001-101	Malic acid	M000065	C4H6O5	C00149	97-67-6	Malic acid (3TMS)	5.93537	5.25891	7.26102	5.66026	5.74283	5.37357	6.48364	4.77025	5.39272	4.04749	6.04959	4.43893	5.14254	7.37385	4.31561	5.65221	3.53445	5.39007	6.78959	3.68388	6.21178	4.32958	4.56305	3.60301	4.07575	5.36829	4.72588	5.98598	8.18741	5.53446	4.55089	6.49259	6.72725	6.28437	5.02086	3.67932	4.93883	5.40152	4.71464	5.89152	3.63286	6.07077
Acids	A139020-101	Malic-acid_1_methylester	M000000	NA	NA	NA	Malic-acid_1_methylester (2TMS)
Acids	A113002-101	Oxalic acid	M000070	C2H2O4	C00209	144-62-7	Oxalic acid (2TMS)	0.251442	0.211232	0.165524	0.188447	0.210941	0.137268	0.241517	0.147031	0.15538	0.173428	0.151815	0.0778036	0.145521	0.125693	0.178019	0.153332	0.104798	0.0634424	0.429091	0.107408	0.0780348	0.146057	0.10336	0.0616058	0.261104	0.114643	0.145538	0.18607	0.134524	0.123843	0.300192	0.158389	0.0686849	0.155309	0.123199	0.139216	0.131496	0.155993	0.0877903	0.126815	0.141942	0.0858456
Acids	A108002-101	Pyruvic acid	M000071	NA	NA	NA	Pyruvic acid (2TMS)	6.40374	2.80011	3.9502	4.90134	4.37828	4.1257	11.8887	2.88133	3.95016	2.93878	3.12393	4.30232	1.90763	3.8867	3.82573	3.40761	3.38991	3.22826		2.94906	3.03603	4.17921		3.10462	7.04636	3.47474	4.64573	4.17953	4.86468	4.27709	5.61879	3.9357	3.56515	4.12197	4.82385	4.27676	4.59628	4.518	4.03515	4.2428	4.05839	3.36016
Acids	A185001-101	Quinic acid	M000007	C7H12O6	C00296	77-95-2	Quinic acid (5TMS)	2.0835	2.65214	3.07872	1.84741	1.82913	2.33656	0.941296	1.26063	1.20422	1.05111	1.33936	1.0713	2.04845	3.25891	2.09273	2.06523	1.70901	1.82432	3.60944	1.58584	2.3292	1.77793	3.17137	1.72626	3.47696	2.17389	3.60592	2.51657	4.05452	2.17619	2.0343	2.57189	1.29447	1.5592	2.5163	2.27392	1.27164	1.63001	1.27175	1.47434	1.63306	1.84095
Acids	A152003-101	Salicylic acid	M000220	C7H6O3	C00805	69-72-7	Salicylic acid (2TMS)		0.0432379	0.0762819	0.0852711	0.0846516	0.0532192	0.0428116	0.0600541	0.0666787	0.0623372	0.0491245	0.0389502	0.0235705	0.0561971	0.0256075	0.0721582	0.0455142	0.0315337		0.0560797	0.0553649	0.0442309	0.0210841	0.119988	0.0380717	0.178103	0.033756	0.33559	0.0803654	0.351859		0.0307445	0.0477679		0.0745771	0.0370118	0.0435104	0.0909693	0.0305224	0.0458435	0.0458007	0.0377541
Acids	A134001-101	Succinic acid	M000074	C4H6O4	C00042	110-15-6	Succinic acid (2TMS)	1.16286	0.832304	1.18982	1.18759	1.26657	0.80317	1.61463	1.22596	1.40497	1.00322	1.51325	1.48469	0.998029	1.31556	1.23506	0.98567	0.976488	1.27896	2.13138	0.933991	1.31439	1.07676	2.12819	1.3494	1.18636	0.952666	1.05696	1.12932	1.21228	1.21232	1.16723	1.07402	1.23919	1.23293	1.25576	0.912716	0.90279	1.16314	1.27494	1.43651	0.862293	1.20083
Acids	A178004-101	Vanillic acid	M000866	NA	NA	NA	Vanillic acid (2TMS)		0.742762	1.88035	0.918194	1.21291	1.24718	1.11936	0.887853	1.51129	1.24867	1.09217	2.12941	0.334055	1.06217	1.20568	0.656708	1.03565	0.864749		1.1083	0.772963	1.61764	0.753781	0.978415	0.751675	0.644357	1.26861	1.48212	1.73603	1.33583	0.698668	1.1683	1.55281	1.7151	1.28618	1.564	1.80343	2.2707	2.17728	2.49011	1.83096	1.49439
Alcohols	A194005-101	Coniferylalcohol, trans-	M000224	C10H12O3	C00590	458-35-5	Coniferylalcohol, trans- (2TMS)	7.74181	3.26596	5.06485	3.82069	6.31173	5.1232	4.76643	3.30392	4.06942	3.63998	4.05126	5.05862	4.5459	4.06734	4.99367	4.4825	4.76208	3.99084	4.19246	2.94266	5.22301	3.7837	5.42844	4.10835	7.20388	5.6827	5.44399	5.89635	6.41508	5.64398	3.88831	4.11373	3.92431	4.55732	4.41915	3.12319	2.46939	2.62815	2.40293	2.85808	1.61526	2.06947
Amino Acids	A280002-101	Adenosine, 5-methylthio-	M001171	NA	NA	NA	Adenosine, 5-methylthio- (3TMS)	19.4923	6.50553	7.12883	8.08697	7.73908	6.96074	13.9804	5.86653	5.71565	6.37494	8.51114	7.64698	5.17618	5.99214	7.63035	5.68287	4.96975	6.08796	21.3385	3.64307	8.35922	5.2459	14.9487	6.16957	16.4308	5.53101	6.8107	4.10282	5.65287	5.92952	14.3406	4.60011	5.17128	6.36698	6.46945	4.24645	3.49226	3.32512	3.59236	3.79138	2.65318	6.12059
Amino Acids	A172006-101	Adipic acid, 2-amino-	M000592	C6H11NO4	C00956	1118-90-7	Adipic acid, 2-amino- (3TMS)	4.74767	6.35662	9.38981	7.97769	7.72649	7.90056	1.54581	3.68	3.24555	2.48838	2.12209	2.47471	4.95724	8.26227	6.21979	3.22812	3.49953	5.00693	4.53941	2.85797	5.75939	2.51632	3.71259	2.15676	7.52521	5.0944	9.55709	4.1343	5.21492	3.31435	1.31583	1.68694	1.97465	1.48412	1.74492	1.05248	0.402523	0.495253	0.466326	0.317941		1.33227
Amino Acids	A110001-101	Alanine	M000026	C3H7NO2	C00041	56-41-7	Alanine (2TMS)	7.5121	1.83213	3.03484	2.00719	1.82011	1.68008	3.21676	1.28242	1.28592	0.793708	3.15927	2.63988	1.07424	2.00871	0.735557	0.699453	0.663585	1.14175	3.69813	0.878463	1.39318	1.00122	1.18256	1.49651	4.45846	1.14785	1.81735	0.891076	1.83931	1.03388	1.70865	1.96901	4.29884	1.46065	0.965107	0.748586	0.822303	0.707562	1.10523	0.636643	0.404061	1.3771
Amino Acids	A138005-101	Alanine, 3-cyano-	M000466	C4H6N2O2	C02512	6232-19-5	Alanine, 3-cyano- (2TMS)	2.21424	5.58965	12.4703	5.44667	5.71932	5.25563	2.89403	3.24292	7.91175	2.33071	4.02384	6.64137	2.84551	9.74638	4.08802	3.95011	5.80672	6.34398	7.8104	8.40995	2.59713	3.14988	3.65548	5.69234	4.40946	3.77645	8.29623	6.27686	7.57472	4.58107	1.22874	3.34376	12.0333	2.24477	2.43553	1.43177	0.851773	1.60594	1.34638	0.86303	0.249769	1.15192
Amino Acids	A144001-101	Alanine, beta-	M000027	C3H7NO2	C00099	107-95-9	Alanine, beta- (3TMS)	3.2231	2.58608	4.71015	2.63463	3.05035	2.99442	4.25846	3.63278	3.70698	4.14506	6.34751	2.71787	1.72444	2.67315	1.3972	2.48363	1.41681	1.51266	2.88889	3.02439	2.12927	2.75349	1.74388	2.06501	3.4411	2.1909	2.22925	1.8889	3.74306	2.08552	3.53497	3.49878	10.4688	4.6156	3.15408	4.01556	1.97424	4.07994	2.18144	2.3167	1.16058	3.72875
Amino Acids	A183001-101	Arginine	M000835	C6H11N3O2	NA	NA	Arginine [-NH3] (3TMS)	1.60711	5.55775	6.82355	6.55962	4.0681	2.79535	0.776359	2.22583	3.81087	2.51456	1.68657	1.94271	2.11708	3.92455	2.67734	1.66347	2.72268	2.65101	0.948637	1.35526	0.99053	0.996756	0.892744	1.1898	3.32715	2.85401	2.87341	3.05675	2.59187	1.63397	1.49357	0.761977	1.75456	0.513469	0.536785	0.300043		0.105772	0.552237	0.361066	0.400702	0.332449
Amino Acids	A168001-101	Asparagine	M000013	C4H8N2O3	C00152	70-47-3	Asparagine (3TMS)	4.40506	5.92443	7.04148	6.04471	3.98659	2.82895	2.11473	3.03739	3.64817	1.44203	4.15655	3.45169	4.26238	5.47488	6.31414	2.97139	3.93004	5.97009	6.96077	3.37245	4.81098	1.27036	3.52122	3.33552	6.14184	3.55217	6.19183	2.23454	2.43173	2.51533	1.90755	0.804671	5.45531	0.738561	0.738869	0.295227	0.154474	0.225038	0.129755	0.159217	0.0812269	0.428651
Amino Acids	A152002-101	Aspartic acid	M000033	C4H7NO4	C00049	56-84-8	Aspartic acid (3TMS)	4.0848	13.1608	13.3046	7.49022	6.6708	7.3522	5.06958	5.28122	5.81189	2.52966	4.66934	5.6334	4.78623	7.74328	4.08437	3.11493	3.52615	5.00069	7.14804	5.75179	5.05199	2.77808	3.71446	3.57734	5.93645	7.16699	7.85751	4.28873	8.4404	3.57727	2.1683	3.25494	4.97075	1.75623	1.599	0.937667	1.10636	0.890568	0.787577	0.514155	0.304862	1.13907
Amino Acids	A153003-101	Butanoic acid, 4-amino-	M000114	C4H9NO2	C00334	56-12-2	Butanoic acid, 4-amino- (3TMS)	0.126923	0.343863	0.449885	0.436532	0.344089	0.418312	0.622336	0.305608	0.229007	0.104561	0.869142	0.861881	0.127594	0.120552	0.123417	0.0767258	0.162128	0.0699513	0.394451	0.132348	0.151193	0.0861867	0.0828276	0.134733	0.154138	0.0933164	0.0895593	0.109272	0.215426	0.368825	0.128425	0.115862	0.591349	0.22741	0.249087	0.22674	0.533183	0.195775	0.226267	0.162248	0.178714	0.111466
Amino Acids	A114004-101	Butyro-1,4-lactam	M000665	C4H7NO	NA	616-45-5	Butyro-1,4-lactam (1TMS)	8.14895	3.53661	4.82432	4.77149	5.24669	4.29364	13.1147	3.97012	3.83948	2.70369	3.84344	5.98647	2.68127	3.7072	3.57755	3.25243	2.97486	3.19255	15.3241	3.76264	3.97032	3.45745	6.61682	2.90842	7.5434	3.01532	3.96004	3.67011	4.52665	3.60538	5.66099	3.00474	3.7157	3.42487	3.8601	2.29187	3.33333	3.0511	3.66546	4.16132	2.98397	2.73693
Amino Acids	A174006-101	Caproic acid, 6-amino-	M000829	C6H13NO2	C02378	60-32-2	Caproic acid, 6-amino- (3TMS)	1.47359	1.00134	1.69862	2.13403	1.85537	1.8503	1.22556	1.02188	1.35449	1.13524	0.958063	1.89083	1.04049	1.05163	2.63103	1.37005	0.813798	1.17492	1.06809	1.18799	3.02192	1.39584	1.50289	1.18873		1.81175	1.19638	1.05697	2.39231	1.38975	1.19487	3.21305	1.16296	1.53503	1.96095	1.30325	2.28174	1.84816	2.35512	2.03415	1.60188	2.0751
Amino Acids	A163001-101	Glutamic acid	M000036	C5H9NO4	C00025	56-86-0	Glutamic acid (3TMS)	4.72432	9.54034	12.4734	7.35084	6.7994	7.65756	2.18622	5.4005	6.3223	1.58187	3.57743	5.22954	4.75248	8.98339	3.28951	2.90147	3.52877	7.1701	5.50233	3.84228	2.88563	1.96947	1.7513	5.42687	4.60573	7.37686	7.70959	4.0684	8.86509	2.85891	1.59005	3.93098	6.35356	1.72441	2.54797	1.80894	1.28275	0.924903	0.689452	0.835173	0.454339	3.19533
Amino Acids	A178001-101	Glutamine	M000032	C5H10N2O3	C00064	56-85-9	Glutamine (3TMS)	3.12517	4.37534	6.64997	3.36956	1.74096	2.51116	0.590854	2.2943	2.21279	1.15845	2.91646	1.85225	4.26048	6.14884	4.65571	1.37108	2.09083	3.64918	2.45253	1.51069	2.58069	0.938606	2.9943	1.83008	2.30155	2.08978	6.62957	1.06507	2.35363	0.864449	2.14379	0.678283	6.61259	0.762572	0.7225	0.178914	0.297129	0.287555	0.368221	0.395767	0.300892	0.242906
Amino Acids	A133001-101	Glycine	M000031	C2H5NO2	C00037	56-40-6	Glycine (3TMS)	3.29258	0.735921	1.43501	1.13008	1.01897	1.21744	3.44455	1.06198	1.17146	1.00308	1.40644	1.60176	0.810894	1.10982	0.984696	0.715057	0.738173	0.388985	2.83505	0.856608	0.697331	0.825747	2.89001	0.507778	4.50135	0.628094	1.40305	0.615641	1.13755	0.638474	1.70898	0.722772	1.32137	1.11416	0.915601	0.7469	0.511815	0.660152	0.743107	0.562533	0.43822	0.397776
Amino Acids	A132002-101	Isoleucine	M000017	C6H13NO2	C00407	73-32-5	Isoleucine (2TMS)	10.8499	2.17056	2.32137	2.20046	1.69504	1.53527	8.20309	1.50143	1.95333	1.61917	2.31873	3.1307	1.24737	1.90989	1.61014	1.00491	0.964035	0.603292	8.21141	1.30451	1.64552	1.27629	4.21834	0.610038	9.01203	1.41606	4.22004	1.23755	2.65244	0.805064	2.77847	0.351283	1.17785	0.981959	0.69819	0.640482	0.825782	0.859976	1.03725	0.778349	0.548131	0.321657
Amino Acids	A129002-101	Leucine	M000025	C6H13NO2	C00123	61-90-5	Leucine (2TMS)	11.3612	2.00763	2.72417	2.14594	2.13587	2.07334	7.34234	1.7918	2.01968	1.43705	2.29161	2.28762	1.58638	2.15224	1.55966	1.15699	1.03198	1.60503	7.02828	1.30018	2.07018	1.21433	3.12634	1.14474	8.89528	1.36982	3.14201	1.36894	2.65365	1.13038	2.65595	1.44967	2.09357	1.35731	1.25789	1.0856	0.957709	1.12122	1.22276	1.05218	0.79079	1.18883
Amino Acids	A186002-101	Lysine	M000014	C6H14N2O2	C00047	56-87-1	Lysine (3TMS)	1.26654	1.43299	1.63533	3.23041	2.90265	2.626	1.07337	1.49644	1.79484	2.2711	1.39897	1.59918	1.0805	1.19248	1.35927	1.54273	1.16088	1.28969	0.917325	1.12767	1.95277	1.52653	1.08817	1.33142	1.79726	1.7041	1.82858	2.23503	2.36738	2.43418	0.989784	2.17666	0.466453	1.19943	1.26592	1.47324	2.86244	3.75451	5.28581	4.02134	2.72438	2.99738
Amino Acids	A152001-101	Methionine	M000018	C5H11NO2S	C00073	63-68-3	Methionine (2TMS)	5.88631	9.69467	12.4982	9.69463	6.11075	7.71989	6.24416	7.40869	8.08856	3.64707	4.99308	5.7233	3.21952	5.23792	3.40459	2.01354	2.10285	1.9164	8.83538	5.75945	3.95199	2.36914	2.95624	1.26245	5.8051	5.52792	13.1839	2.63496	6.66023	2.21083	2.05945	2.33264	5.7253	1.37393	1.31869	0.709725	1.72997	1.06213	1.62224	0.764389	0.469524	1.08248
Amino Acids	A162001-101	Ornithine	M000028	C5H12N2O2	C00077	70-26-8	Ornithine (3TMS) (Derivate not found)		2.15306	2.15187	0.120275		0.138426			0.0808056			0.09876		0.262468				0.50048								0.166796	0.296581						0.0993574
Amino Acids	A164001-101	Phenylalanine	M000011	C9H11NO2	C00079	63-91-2	Phenylalanine (2TMS)	1.68414	7.87867	8.97974	2.79729	2.45103	2.87925	0.896386	3.54095	3.06401	1.46287	2.27635	3.36123	2.03199	3.27904	1.51341	1.85417	2.13881	4.978	2.14056	2.21863	1.47794	1.07949	0.542531	3.53827	2.80002	3.51623	5.04481	1.94357	3.47478	1.5824	0.528788	1.74149	1.88815	0.612475	0.811155	0.7202	0.619158	0.641663	0.42937	0.348704	0.221433	0.698756
Amino Acids	A132003-101	Proline	M000029	C5H9NO2	C00148	147-85-3	Proline (2TMS)	12.0026	9.77301	9.76538	4.13416	4.9494	5.05998	28.8505	5.63201	9.28628	0.997438	11.9516	14.6541	4.34521	9.21794	5.24642	2.27947	1.12131	2.24535	18.6687	1.37703	4.40112	0.537087	10.3608	0.13207	5.15221	3.80379	9.08305	1.5805	9.26906	1.36352	9.58307	3.14217	10.9264	8.49051	4.70519	1.48703	5.62559	3.19662	6.05941	3.99645	2.8761	3.4541
Amino Acids	A153001-101	Proline, 4-hydroxy-, trans-	M000034	C5H9NO3	C01015	51-35-4	Proline, 4-hydroxy-, trans- (3TMS)	2.2893	8.18622	7.82973	4.0569	3.47661	4.4781	3.3116	2.71476	3.91521	0.940807	3.71529	3.58406	3.47489	5.38542	3.32515	2.0822	1.80763	2.85443	4.441	2.30089	3.63283	0.948329	2.94978	0.881349	2.18161	2.88895	5.15478	1.43686	4.61829	1.6545	1.291	2.21956	4.84558	1.56002	1.40768	0.52037	0.946321	0.648541	1.20004	0.68849	0.397772	0.458108
Amino Acids	A153002-101	Pyroglutamic acid	M000037	C5H7NO3	C02238	NA	Pyroglutamic acid (2TMS)	7.9682	7.2538	10.0515	9.17134	8.82848	9.14456	5.81283	6.10294	6.49671	4.9789	6.26363	5.44006	6.5588	9.41314	6.62306	5.65317	5.67875	6.21468	10.2481	5.03289	7.22073	5.39957	5.49199	5.24919	6.68959	6.48347	8.60351	6.14633	9.14664	5.93614	5.90762	6.77812	7.70797	6.18504	6.82924	4.26747	3.35261	4.36146	4.82729	5.87845	2.45961	3.7873
Amino Acids	A138001-101	Serine	M000015	C3H7NO3	C00065	56-45-1	Serine (3TMS)	1.66631	2.84537	4.29403	0.349814	0.815559	3.68149	4.00406	4.15766	3.80028	0.275391	3.50513	2.9277	0.508497	0.630349	0.0574485	0.0580931	0.0299737	0.908946	1.48941	0.072367	0.0485303	0.03854	1.91134	0.398322	1.42391	0.590575	2.29857	0.0477068	1.23561	0.0863688	1.03624	1.28334	0.798674	0.246803	1.43268	0.385623	0.832284	1.89581	1.69563	2.24292	1.23475	2.15201
Amino Acids	A141001-101	Serine, O-acetyl-	M000024	C5H9NO4	C00979	5147-00-2	Serine, O-acetyl- (2TMS)										2.64103																																2.72829
Amino Acids	A140001-101	Threonine	M000016	C4H9NO3	C00188	72-19-5	Threonine (3TMS)	3.93614	4.08035	7.69159	2.68739	3.24556	4.56711	4.19251	5.08453	6.31114	3.10304	4.92987	3.21168	2.14805	3.07835	1.14189	1.18002	0.717713	3.48297	3.03337	1.06878	0.973139	0.71244	1.60264	1.34991	2.89407	2.30769	3.32951	1.53087	4.14243	1.14037	2.58647	3.82181	4.03658	1.60648	3.12208	1.58225	1.22169	2.27503	1.77018	1.6031	0.921282	2.17094
Amino Acids	A223001-101	Tryptophan	M000012	C11H12N2O2	C00078	73-22-3	Tryptophan (3TMS)	4.56415	3.10429	3.55447	1.24371	0.967878	1.13252	1.18666	1.41553	1.35965	0.815492	0.965936	1.44986	0.699458	0.809453	0.471679	0.353474	0.265552	0.527262	2.25728	0.462578	0.536815	0.255012	2.01198	0.178574	4.33813	0.718884	1.81074	0.767289	1.18781	0.483074	0.472372	0.185212	0.423628	0.170037	0.115301	0.0465607	0.158281	0.172352	0.170213	0.114376	0.0914967	0.089678
Amino Acids	A194002-101	Tyrosine	M000035	C9H11NO3	C00082	60-18-4	Tyrosine (3TMS)	5.52643	4.74702	5.45787	3.57985	3.23978	3.39525	4.54264	4.2626	4.29009	2.12527	4.46756	4.79614	3.97367	6.05879	4.46029	3.14669	2.99966	3.60374	5.91673	2.97648	3.43245	2.17424	5.92589	2.4391	7.10562	4.07907	6.90152	2.74134	5.21293	1.88829	2.13737	1.11647	3.26652	1.90981	1.09385	0.40766	0.224642	0.250766	0.321829	0.223068	0.256685	0.442928
Amino Acids	A122001-101	Valine	M000030	C5H11NO2	C00183	72-18-4	Valine (2TMS)	11.6533	4.68119	6.51812	4.55944	4.10249	4.58846	5.24871	3.54574	4.22999	2.79559	4.59145	4.88676	3.1553	4.95117	2.74841	2.20983	2.09256	3.76182	7.91301	2.8625	3.59071	2.93024	1.76404	2.85596	8.55877	3.00379	6.8548	2.73571	5.68913	2.42262	2.82994	2.88905	3.89206	2.3367	2.09957	1.43705	1.69261	1.98657	2.17466	1.8812	0.893173	2.25675
Fatty Acids	A205001-101	Hexadecanoic acid	M000483	C16H32O2	C00249	57-10-3	Hexadecanoic acid (1TMS)	13.5622	9.37813	10.12	14.4395	10.015	7.64631	8.38484	9.8799	7.87658	9.18612	7.02982	10.6427	10.2974	8.0721	12.713	8.238	8.46011	13.4486	8.19304	9.50671	13.692	10.5046	10.1485	11.646	12.9705	9.75575	10.2013	10.1505	10.08	9.6363	13.8369	12.2556	7.4124	10.4037	7.70669	8.49526	10.9945	8.55663	12.2899	8.75852	9.72899	13.1672
Fatty Acids	A138003-101	Nonanoic acid	M000461	C9H18O2	C01601	112-05-0	Nonanoic acid (1TMS)	2.05719	4.3159	7.73581	4.94584	3.45454	4.06755	2.25533	3.17332	5.52885	3.83855	3.0699	3.21503	3.67195	4.41534	2.5468	3.44848	3.06407	8.55925	3.34468	3.50076	3.96681	4.9011	2.67165	5.20949	1.04413	3.0945	3.44882	6.03701	7.70345	4.74614	2.54823	4.56656	4.75406	5.14977	3.83145	3.38673	3.23137	7.08572	5.27974	4.38176	4.43246	7.31982
Fatty Acids	A225002-101	Octadecanoic acid	M000485	C18H36O2	C01530	57-11-4	Octadecanoic acid (1TMS)	21.0949	9.6463	9.33886	13.1298	8.97922	7.09766	8.12819	9.15579	7.45576	8.12405	6.1136	10.4008	10.0099	7.25635	11.4775	7.30369	8.35339	12.1647	10.4949	8.8188	12.3829	9.21713	12.081	10.3131	18.6564	9.37638	10.6438	9.39182	9.22056	8.69338	20.4918	12.2395	7.13551	9.42634	5.96835	8.50507	10.9063	7.30344	11.0366	7.89698	9.21906	11.7587
MSTs	A104005-101	D104497	M000000	NA	NA	NA	D104497	2.18412	0.80061	0.692952	1.0041	0.586034	0.513859	2.26355	1.1656	0.670858	0.710477	0.464181	0.588632	1.29335	0.795186	0.85269	0.569694	0.52353	0.879045	5.26734	0.636976	0.955769	0.700872	2.24133	1.10382	2.12256	0.861695	0.659818	0.88533	0.850601	0.627515	2.08917	0.529263	0.65583	0.709987	0.508425	0.552507	0.927901	0.853523	0.971256	0.669153	0.946967	1.22381
MSTs	A106004-101	D106098	M000000	NA	NA	NA	D106098													0.00203923						0.388913						0.65372						0.00339365
MSTs	A112003-101	A112003-101	M000000	NA	NA	NA	A112003-101	21.2068	2.9992	3.99145	5.03812	6.47455	5.86821	25.8095	4.61765	2.81395	3.49975	2.56431	4.41227	2.48393	2.11621	3.2176	3.78571	2.52526	1.31399	26.9394	5.50791	1.92619	4.99154	5.12342	1.98018	22.3484	3.85661	5.63597	3.63554	4.66984	6.11523	16.0612	3.3868	2.85444	5.09945	5.11215	3.3371	6.35492	4.08429	5.70534	7.20413	4.45195	2.38988
MSTs	A116014-101	Unknown#bth-pae-013	M000000	NA	NA	NA	Unknown#bth-pae-013	8.43754	2.42513	3.58253	3.88804	3.77606	3.02463	7.36034	2.66417	2.56205	2.20466	2.32124	2.45693	3.0546	4.56456	4.13834	2.97013	2.02644	2.57545	8.51849	3.11232	4.60238	2.99804	5.49911	3.3019	6.31868	2.96879	3.66535	3.28641	3.98629	3.14268	5.33293	3.64178	2.78473	3.61146	3.37125	3.33456	3.62818	3.51883	3.05918	3.06769	2.56745	3.50423
MSTs	A116012-101	D116201	M000000	NA	NA	NA	D116201	22.7638	7.22834	10.4431	12.2953	10.7117	8.89919	25.4123	7.92547	7.53614	7.77055	5.65109	8.54581	5.25515	5.67598	8.67849	8.82268	6.85989	4.10046	24.2842	10.2925	4.1129	10.3605	15.3308	5.94552	21.4146	8.72033	10.6498	9.52601	10.9991	12.3869	22.0469	7.50091	7.10995	10.0339	9.20327	8.35486	11.2027	9.59162	11.9757	10.8707	9.2538	7.08042
MSTs	A124002-101	A124002-101	M000000	NA	NA	NA	A124002-101	1.96541	1.32398	1.32149	1.28479	1.04184	0.841978	2.16371	0.71804	0.762778	0.747321	0.875091	0.891883	1.02658	0.997282	1.21773	0.991498	0.905962	0.896048	2.9936	1.53021	1.92849	1.26759	1.67537	1.16083	2.50228	1.32079	1.1462	1.20308	1.50212	1.30251	1.74426	0.829964	0.750992	0.969204	0.906421	0.761303	1.09703	0.768438	1.07998	0.983665	0.884503	1.24184
MSTs	A134006-101	A134006-101	M000000	NA	NA	NA	A134006-101	1.39098	4.70377	7.82917	5.84707	6.09692	5.0851	1.49559	2.91022	6.89334	2.54578	4.17662	4.62795	1.62853	8.58201	3.26221	4.4099	4.69002	7.33145	6.21113	5.09185	1.16405	2.6098	2.76299	5.28631	3.15064	3.83036	5.57583	4.96006	7.12948	5.09423	0.648835	1.9582	9.94992	2.78619	1.98987	0.791436	0.612321	2.11653	1.25032	1.19217	0.257459	0.814313
MSTs	A139005-101	A139005-101	M000000	NA	NA	NA	A139005-101			3.80042											2.66854						2.82807	4.50477			7.69073
MSTs	A138009-101	Unknown#bth-pae-024	M000000	NA	NA	NA	Unknown#bth-pae-024	13.1636	2.72776	4.68971	12.6798	19.0364	3.94874	20.1081	8.58839	6.62232	7.37307	7.49918	1.61174	6.61461	8.4136	9.49211	6.59687	5.28476	8.94438	14.3666	2.26618	7.45914	6.11349	6.29812	10.5668	12.3498	5.25949	5.35419	4.28981	5.6081	8.0857	8.7217	15.3331	4.63507	6.75762	10.1496	4.14805	3.50599	1.9689	3.20875	3.91947	3.1808	10.9801
MSTs	A137012-101	NA137012	M000000	NA	NA	NA	NA137012 (classified unknown)			0.151689			0.0546035	0.215082	0.0551033	0.0372898		0.052525	0.0462497							0.182067				0.136732				0.0757161				0.120014		0.431728		0.101433		0.0945103	0.16069	0.343379	0.321119	0.130085	0.0557217
MSTs	A142016-101	Unknown#bth-pae-028	M000000	NA	NA	NA	Unknown#bth-pae-028	2.55852	5.50118	6.69091	6.46625	8.1636	4.77433	3.06446	6.40912	5.71497	5.86589	7.75236	6.31763	5.11329	4.87904	4.8066	7.58167	4.71072	6.68046	2.21945	5.8407	6.05736	5.48781	2.03285	6.03616	1.45228	6.00645	3.43117	7.65127	6.16153	9.96403	1.89123	8.12004	6.5789	6.12622	6.35367	3.82121	7.36992	8.81384	6.82077	6.57459	5.54061	9.58066
MSTs	A143003-101	A143003-101	M000000	NA	NA	NA	A143003-101	8.77	10.4248	14.3181	13.5485	15.083	11.6145	6.95984	11.0023	11.8138	9.63169	11.9454	5.87949	11.1777	11.4357	9.46742	14.2103	8.04318	13.1123	7.75559	12.46	13.0596	9.83697	6.21562	9.62526	7.5276	12.8378	8.38851	15.3241	14.3079	15.8713	6.8084	13.8012	10.3851	10.1988	10.9974	7.93384	11.1335	13.2451	11.0991	13.9638	7.38162	14.5464
MSTs	A145016-101	NA145016	M000000	NA	NA	NA	NA145016 (classified unknown)	0.340361	0.487485	0.776137	0.8056	0.927924	0.528989	0.674796	1.36538	1.2608	0.838399	1.02723	0.63405	0.858519	0.6352	0.528375	0.706788	0.490444	0.691538	0.397428	0.642842	0.763387	0.7982	0.360932	0.659017	0.320378	0.663145	0.369122	0.816384	0.991487	0.816937	0.682046	1.54913	0.553271	0.837157	1.65233	0.883855	0.934067	1.33069	1.04133	0.998589	0.615665	1.35656
MSTs	A145015-101	NA145015	M000000	NA	NA	NA	NA145015	7.40047	10.9549	14.7167	14.7116	15.3501	11.4707	6.93508	11.3514	11.4453	9.71408	10.0806	6.77412	12.0047	11.6113	10.6207	13.553	9.5332	13.2095	7.49198	12.8183	14.3637	10.5006	5.77896	10.9445	6.33505	12.847	8.958	16.0027	14.9916	15.8787	6.4806	13.0715	10.7701	11.206	11.8798	8.03607	11.7879	13.1147	11.4253	13.5048	8.11737	14.6432
MSTs	A146017-101	Unknown#bth-pae-065	M000000	NA	NA	NA	Unknown#bth-pae-065	0.980374	1.06461	1.93719	1.0559	1.33849	0.973919	0.905613	1.40848	1.3609	1.47365	1.71347	1.50441	1.07252	1.3999	0.958928	1.05952	0.917778	1.14004	0.530864	0.999364	0.939303	0.90869	0.482447	1.03915	0.948344	0.81121	1.16778	0.825238	1.36784	0.981046	0.66221	1.63619	1.9526	1.24289	1.12422	0.628573	0.546836	0.865482	0.782448	0.396049	0.354734	0.726097
MSTs	A147011-101	NA147011	M000000	NA	NA	NA	NA147011 (classified unknown)	0.293834	0.424561	0.699287	0.663753	1.00459	0.529732	0.521149	1.15207	1.04189	0.74851	0.917936	0.713178	0.647967	0.572192	0.347414	0.63599	0.426876	0.711889	0.361569	0.509523	0.722416	0.629616	0.235486	0.572039	0.257651	0.48183	0.326307	0.746915	0.845926	0.683344	0.56495	1.16616	0.534192	0.822851	1.19902	0.696294	0.750411	1.09085	1.01975	0.897402	0.597395	1.1213
MSTs	A148006-101	A148006-101	M000000	NA	NA	NA	A148006-101	0.469549	0.827919	1.04309	0.818765	1.12805	0.790756	0.572728	1.19859	1.30015	1.17389	0.839949	0.643755	0.610891	0.86829	0.56333	0.998124	0.7703	1.09529	0.488461	0.607672	0.712072	1.12121	0.320284	0.963008	0.41297	0.731698	0.482171	0.948048	0.840576	0.820565	0.902862	1.91131	0.835736	1.21693	2.0324	1.02899	1.07356	1.36552	1.14649	1.0825	0.946424	1.91778
MSTs	A159003-101	A159003-101	M000000	NA	NA	NA	A159003-101	0.852929	1.49295	2.0344	1.97612	1.8252	2.07285	0.358797	0.738999	0.636592	0.622721	0.710879	0.551673	2.11562	2.29736	2.18736	1.80142	1.47688	1.85625	1.10936	1.2681	1.31152	1.29416	0.689909	1.62801	0.705004	1.29764	1.18859	1.15131	1.49032	1.24146	0.457982	0.992995	1.17014	0.709917	1.18439	0.88341	0.384853	0.594809	0.534775	0.487056	0.345232	0.561642
MSTs	A157012-101	similar to Asparagine Derivate	M000013	NA	NA	NA	similar to Asparagine Derivate	2.03354	4.35686	7.30542	2.79411	2.50117	1.89882	1.54862	2.00236	2.25271	0.853617	1.92407	2.72162	2.49706	4.14875	2.43187	1.83532	2.54488	3.74954	2.95905	2.80364	1.44343	1.16369	0.530408	2.38678	2.849	2.96598	6.49563	1.90541	1.86607	1.51319	0.710418	1.04137	3.66132	0.561903	0.846899	0.253321	0.64687	0.313326		0.758817
MSTs	A160001-101	NA160001	M000000	NA	NA	NA	NA160001 (classified unknown)	5.74787	6.47987	10.1687	4.85211	5.66288	5.07959	5.67598	6.9562	7.41759	5.13934	9.22271	6.76976	5.38781	6.72377	5.52199	5.1847	4.31611	5.20003	3.64793	2.74861	5.19273	3.55854	3.31982	4.52578	2.99719	4.23987	5.21718	4.7168	7.14069	4.64891	3.69742	6.90961	6.78648	6.57331	6.10613	4.78705	6.14031	5.89193	5.16358	6.53255	4.87396	6.90258
MSTs	A160015-101	D160125	M000000	NA	NA	NA	D160125		2.25872				1.16203								1.48708					1.87502														1.59322
MSTs	A167004-101	A167004-101	M000000	NA	NA	NA	A167004-101	5.85155	5.14156	10.3542	3.82053	5.40547	6.4791	3.27203	4.89627	4.00193	2.21236	4.68298	3.94034	5.78887	8.623	4.46537	2.42749	3.39255	4.2605	7.82026	3.37955	1.67968	1.81266	1.81296	2.90769	5.35763	4.52122	12.5063	2.59779	6.67478	2.82279	4.28967	5.43836	7.87533	2.75925	4.204	2.64585	2.06958	1.41583	1.81296	1.66913		2.11807
MSTs	A170001-101	NA170001	M000000	NA	NA	NA	NA170001 (classified unknown)	0.438033	0.565046	1.39126	0.893209	0.80158	0.470336	0.456944	1.51597	0.997755	0.759887	0.912827	1.02543	0.428748	0.550416	0.569806	0.379455	0.266678	0.345198	0.406269	0.229114	0.484895	0.365919	0.353552	0.464095	0.324005	0.292434	0.344297	0.329957	0.72411	0.29735	0.401127	1.02831	0.592597	0.626445	0.980923	0.555219	0.418663	0.448046	0.541038	0.422546	0.403283	0.428798
MSTs	A171003-101	A171003-101	M000000	NA	NA	NA	A171003-101	7.90163	4.38038	11.2452	5.32131	4.95431	6.22793	2.77248	5.03572	4.53816	2.52034	4.64781	4.08446	6.5483	9.1532	5.71051	3.43826	3.72762	6.14108	7.90064	2.77386	2.78895	2.50186	2.75177	3.9788	5.35632	3.99669	12.166	2.97567	7.16954	2.72858	4.27031	4.80925	8.27	2.73836	4.97204	2.26278	0.980741	1.02746	0.714985	0.859787	0.299787	2.12016
MSTs	A172005-101	A172005-101	M000000	NA	NA	NA	A172005-101	5.25266	5.04858	7.75595	5.35448	3.87764	4.76366	1.87901	4.70716	3.79189	2.22765	4.42116	4.0049	5.91278	9.15057	6.15146	2.61978	3.26616	3.22163	3.97006	3.62032	5.14524	2.69262	3.85017	2.37519	3.0892	3.68178	10.9525	2.4307	6.13073	1.92772	4.06179	3.16011	9.23961	2.65361	2.19318	0.40699	0.406618	0.734425	0.734691	0.528784	0.599216	0.516353
MSTs	A174005-101	A174005-101	M000000	NA	NA	NA	A174005-101	1.65169	1.01325	2.61762	2.27022	2.05738	2.04284	1.61455	2.03357	1.37196	1.19996	1.93263	1.84145	1.72363	2.40249	2.70696	1.33598	0.833634	1.21805	1.37527	1.10253	2.77751	1.48357	1.72526	1.38698	1.20839	1.44614	2.04573	1.24794	2.46888	1.29446	1.35571	2.69218	1.71932	2.43465	2.68752	2.89414	2.31761	2.3153	2.41039	1.95371	2.1433	2.19119
MSTs	A174001-101	NA174001	M000000	NA	NA	NA	NA174001	0.979592	1.15244	1.47977	2.3862	1.36816	1.47096	0.201991	0.473551	0.351342	0.428044	0.535057	0.414935	2.51707	2.38911	2.88888	1.65182	1.61955	2.28366	1.28408	1.26735	1.1778	1.22949	1.05823	1.76359	0.837594	1.36784	1.30079	1.17874	1.31311	1.18627	0.396194	0.793024	0.958255	0.439302	0.685883	0.559076	0.162261	0.203733	0.209768	0.18065	0.105206	0.238259
MSTs	A175008-101	A175008-101	M000000	NA	NA	NA	A175008-101	1.50732	1.15952	2.27361	2.06794	1.97178	2.10735	1.39504	1.89956	1.41059	1.16428	1.74374	1.66902	1.49264	2.29393	2.81101	1.24815	0.947797	1.32908	1.27166	1.03637	2.63212	1.34038	1.64934	1.3948	1.28058	1.36907	1.92065	1.25547	2.25287	1.47424	1.64622	2.67074	1.54407	2.31682	2.25373	2.71756	2.12281	2.01482	2.2197	1.70155	1.99085	2.04512
MSTs	A176001-101	NA176001	M000000	NA	NA	NA	NA176001 (classified unknown)	6.8336	9.57384	11.5272	11.0395	9.31206	8.89244	6.84606	8.08939	8.1995	5.94888	8.50118	8.64092	6.76486	8.79042	7.61537	6.93077	6.7943	7.37605	7.64328	5.16414	7.62181	5.69702	6.03206	6.0356	6.10514	7.61006	9.33797	7.10093	10.6886	7.25008	5.20344	6.37595	7.41348	7.72289	6.30397	6.41281	5.36844	4.821	6.23088	6.01563	5.01724	5.79379
MSTs	A179010-101	A179010-101	M000000	NA	NA	NA	A179010-101		0.602245	1.27313			0.788855						0.733753		0.880162
MSTs	A180002-101	similar to Fructose Derivate	M000606	NA	NA	NA	similar to Fructose Derivate	1.04402	2.78096	0.668945	0.620383	0.201498	3.94838	0.305458		1.72984	0.263216	0.923175	1.23732	0.301432	2.85287	0.639019	0.193945	1.23261	0.308224	4.4862	0.182077	0.63567	0.0633721	0.409408	0.431596	1.552	0.791038	0.583933	0.362822	0.615698	0.204061	0.373568	0.23776	6.44675	0.438934	0.345049	0.485553		0.809357	0.810725	0.219022		0.501195
MSTs	A181001-101	NA181001	M000000	NA	NA	NA	NA181001	9.18998	6.15359	7.76924	6.15633	6.28124	7.32469	5.66965	4.65565	5.85058	3.98365	6.03564	6.56297	5.33949	8.07236	5.90978	5.44226	4.4296	6.03228	9.59161	6.29272	10.6022	4.6877	9.20393	5.76568	6.11223	4.9055	7.01405	3.8333	7.6495	4.47091	6.83079	6.49815	5.26465	6.40734	4.25185	4.82562	5.91518	5.62875	6.40242	6.55986	5.31631	7.0358
MSTs	A182009-101	similar to Fructose Derivate	M000606	NA	NA	NA	similar to Fructose Derivate	1.19453	3.14636	0.680087	0.429775	0.163553	3.29382	0.315023	0.208644	1.73278	0.110273	0.658873	0.832062	0.198493	2.52181	0.507003	0.130791	1.32387	0.209944	3.95485	0.19184	0.429659	0.135422	0.468906	0.307124	1.4967	0.811956	0.40418	0.257257	0.449771	0.186255	0.399588	0.135441	5.94935	0.299225					0.356037	0.146372		0.107947
MSTs	A192014-101	A192014-101	M000000	NA	NA	NA	A192014-101	2.07731	3.22068	2.00671	0.379148	2.14219	2.18974	1.42203	1.72957	0.834879	0.866213	1.05281	0.945562	0.823488	0.945243	0.686616	0.295746	0.78374	1.61509	1.91691	0.633406	0.981617	0.806715	1.28867	1.21243	1.67149	2.67171	4.98601	0.175074	1.21817	0.531231	1.22797	0.980703	2.58926	7.88691	0.923084	4.7838	0.882948	0.84215	0.479049	0.781328	0.746404	0.518268
MSTs	A196004-101	A196004-101	M000000	NA	NA	NA	A196004-101	1.26044	0.512179	1.21627	0.940716	0.78862	0.539838	4.22581	2.96223	2.74495	3.1675	5.71267	4.60384	1.08095	0.759217	0.886353	1.07602	0.917664	0.887841	0.848111	0.875691	0.954005	1.49727	0.975513	1.54779	0.994851	0.690052	0.797213	0.794356	1.26758	0.838114	1.83317	1.60348	1.0331	1.8103	1.83983	1.09963	1.99607	2.0494	1.58872	1.76861	1.31449	2.58869
MSTs	A199003-101	NA199003	M000000	NA	NA	NA	NA199003 (classified unknown)	1.97614	1.18446	1.74893	1.33108	1.73395	1.43496	1.71166	1.74206	1.84571	1.61129	1.57501	1.78342	1.08568	1.30489	1.12342	1.36282	0.906735	1.28974	1.49839	1.20082	1.6998	1.20126	1.82883	1.35888	1.87206	1.50976	1.61772	1.35727	2.06457	1.47253	1.78041	2.29644	1.24414	1.30157	1.86834	1.45828	1.43894	1.82193	1.691	1.6542	1.49723	1.69515
MSTs	A203005-101	A203005-101	M000000	NA	NA	NA	A203005-101	2.48807	1.32115	1.86478	1.64448	1.89655	1.22024	1.85094	1.76797	1.96062	1.70447	2.09874	1.51719	1.0428	1.67104	1.41806	1.42934	1.18402	1.32517	1.97205	1.05155	1.45688	1.32375	2.09288	1.91412	2.29571	1.17226	1.10525	1.2214	1.24723	1.68461	2.95141	2.83604	1.5001	1.63308	2.72324	1.37502	1.47415	1.32668	1.38259	1.51714	0.86251	1.50989
MSTs	A211001-101	NA211001	M000000	NA	NA	NA	NA211001	1.22172	0.573142	0.9937	0.729985	0.704699	0.507774	0.72503	0.806403	0.68354	0.755923	0.718352	0.826777	0.803733	0.858469	0.795004	0.723998	0.516311	0.794692	1.18048	0.729216	0.767364	0.733712	1.54202	0.905491	1.29915	0.833802	0.759588	0.741603	0.796372	0.681107	0.854812	0.695865	0.444191	0.617701	0.602793	0.554554	0.635017	0.544242	0.528727	0.636055	0.374529	0.562989
MSTs	A212004-101	A212004-101	M000000	NA	NA	NA	A212004-101	5.70645	3.47222	5.28002	5.04841	5.31269	3.89495	2.77304	2.75591	2.52286	1.67512	2.69516	3.27893	4.20422	5.16738	4.84866	4.20433	3.96498	4.52508	7.88683	4.29246	5.75976	3.46692	9.07726	4.57261	6.64735	3.53823	4.59767	3.51567	5.3173	4.04077	4.05951	3.50966	3.61849	4.55269	3.55719	3.11991	2.93471	2.75533	2.85473	3.12189	1.94629	3.28785
MSTs	A214003-101	A214003-101	M000000	NA	NA	NA	A214003-101	1.22789	0.280601	0.845071	0.363275	0.438707	0.435173	0.604384	1.18358	0.903334	0.994456	0.888809	1.08494	0.509106	0.569779	0.470066	0.338209	0.1811	0.294301	0.570271	0.233778	0.372915	0.230036	0.860907	0.295678	0.981041	0.363381	0.417419	0.43209	0.830621	0.411494	1.001	0.95321	0.428815	0.831191	0.879253	0.722385	0.591738	0.727392	0.613871	0.643858	0.399365	0.776886
MSTs	A214004-101	A214004-101	M000000	NA	NA	NA	A214004-101	1.25752	0.406646	1.0213	0.679237	0.499041	0.557658	0.835035	1.38336	1.42658	1.18166	1.43893	1.73265	0.605524	0.647578	0.759239	0.478517	0.31827	0.534901	0.506331	0.378451	0.501283	0.438677	0.93542	0.478608	1.17181	0.500324	0.554411	0.524239	0.900701	0.481535	1.24323	0.956042	0.426084	0.786962	0.989515	0.966634	0.749071	0.937534	0.676568	0.761083	0.479121	1.08714
MSTs	A216005-101	A216005-101	M000000	NA	NA	NA	A216005-101	0.531107	0.317871	0.471183	0.3853	0.159584	0.151247	0.160584	0.34778	0.22256	0.238496	0.184124	0.251765	0.345412	0.301903	0.377681	0.166147	0.2739	0.354746	0.468549	0.275113	0.436143	0.401918	0.381223	0.177875	0.486572	0.353685	0.233829	0.437346	0.273125	0.236753	0.677168	0.260642	0.239774	0.311002	0.23991	0.21747	0.511013	0.312906	0.420084	0.168408		0.30912
MSTs	A217004-101	A217004-101	M000000	NA	NA	NA	A217004-101	0.5297	0.499893	0.844062	0.257755	0.240207	0.596513	0.195333	0.272461	0.237451	0.2161	0.184299	0.271946	0.177802	0.235411	0.280564	0.238737	0.120809	0.246376	0.423092	0.220777	0.227143	0.300461	0.435212	0.279819	0.34182	0.20148	0.178622	0.185059	0.250562	0.141902	0.328134	0.212987	0.189136	0.262317	0.213193	0.362313	0.173211	0.185746	0.201229	0.218787	0.143621	0.220603
MSTs	A221004-101	A221004-101	M000000	NA	NA	NA	A221004-101	2.6225	3.17451	7.70684	4.81866	3.73074	4.51977		3.36172	3.31864	3.00333	4.09338	5.69725	2.9815	3.71564	3.5391	1.62358	1.93319	3.96524			4.6622	3.08343	2.62574	2.47472	2.20503	2.09277	3.76408	2.36091	3.81341	1.77584	2.76818	5.31875	4.3289	5.54534	4.28403	4.94511	3.07126	3.04677	3.69606	2.89907	2.2615	4.92607
MSTs	A228001-101	A228001-101	M000000	NA	NA	NA	A228001-101	12.6383	3.6446	7.40046	5.91548	6.60424	3.85191	5.18086	5.05448	3.60692	4.09957	4.37999	4.29605	4.84226	4.58709	4.71677	4.15287	3.68981	4.30272	7.70837	3.93762	5.66481	5.1833	12.5741	4.35744	11.7717	4.35382	4.5184	4.44355	4.98534	4.11185	9.49648	4.48841	3.66016	5.52216	4.72968	4.35813	3.47682	2.62085	2.86281	4.00449	1.98418	2.75876
MSTs	A227009-101	D227284	M000000	NA	NA	NA	D227284	0.663705	0.546541	0.622463	0.450457	0.387596	0.637224	0.43764	0.520198	0.428028	0.248204	0.306348	0.385886	0.229261	0.234275	0.182186	0.163759	0.113396	0.189833	0.429014	0.15413	0.194366	0.243998	0.493539	0.180924	0.793531	0.365388	0.329711	0.323288	0.454878	0.205589	0.469731	0.241681	0.264993	0.320682	0.229387	0.248673	0.22178	0.246254	0.2264	0.237283	0.210963	0.214684
MSTs	A230002-101	A230002-101	M000000	NA	NA	NA	A230002-101	16.4695	4.38029	5.71099	5.84456	6.36246	4.86876	9.92894	6.93928	6.32645	5.28694	7.94422	9.33792	5.25637	5.91511	5.92509	5.29461	4.30693	5.33988	11.0978	3.73572	5.51281	4.84103	10.7858	4.09088	13.0557	4.84345	5.68232	4.688	6.48319	4.91365	9.27301	5.09459	6.55589	7.54541	6.09525	5.30242	5.7943	5.07447	6.62725	6.63911	6.04906	6.9158
MSTs	A231002-101	similar to Glycerolaldopyranosid	M000000	NA	NA	NA	similar to Glycerolaldopyranosid (6TMS)	0.601261	0.262742	0.366723	0.0847189	0.426542	0.192235	0.536343	0.287169	0.203708	0.290446	0.311331	0.285345	0.262171	0.156517	0.278443	0.223246	0.123634	0.22811	0.579781	0.21491	0.185083	0.337606	0.483466	0.250522	0.515733	0.157081	0.21096	0.199695	0.201988	0.176903	0.411853	0.276881	0.144111	0.277054	0.297139	0.195177	0.165697	0.157098	0.127557	0.175172	0.0976783	0.261464
MSTs	A236005-101	A236005-101	M000000	NA	NA	NA	A236005-101	3.47155	1.15346	2.3189	1.94943	2.10154	0.969919	3.66267	2.94443	2.40168	1.79732	2.85405	2.68887	1.21233	1.45316	1.25426	1.24265	0.869652	1.2413	2.52665	1.05017	1.45647	1.157	3.1765	1.20719	2.84588	1.2697	1.36663	1.234	1.57919	0.81125	3.38978	1.21739	1.09136	1.94607	1.06588	1.64466	1.55593	1.42231	1.28744	1.80304	1.0679	1.23778
MSTs	A237001-101	A237001-101	M000000	NA	NA	NA	A237001-101	4.53482	1.18761	1.70482	1.90705	2.10164	1.66991	2.23979	1.33738	1.29945	0.77757	1.94141	1.99291	1.44947	2.07527	1.68917	1.43633	1.06885	1.56665	3.97836	1.15926	2.13099	0.977043	3.37194	0.950016	4.20865	1.58557	1.73373	1.15779	2.19084	1.39092	4.83451	1.71467	2.53026	2.94266	1.82169	1.42111	2.62586	2.22459	2.69432	2.68513	2.12025	2.37356
MSTs	A254002-101	A254002-101	M000000	NA	NA	NA	A254002-101	0.682164	0.321758	0.377749	0.267816	0.379302	0.257616	0.982503	0.686494	0.717629	0.845507	0.459103	0.56392	0.16826	0.109758	0.251886	0.137637	0.0722005	0.301084	0.489493	0.175018	0.298597	0.1275	0.18913	0.506151	0.426127	0.211945	0.20818	0.219569	0.27624	0.21972	0.673356	0.449167	0.2037	0.685543	0.475639	0.499698	0.262544	0.222288	0.349048	0.28984	0.246654	0.291753
MSTs	A256001-101	A256001-101	M000000	NA	NA	NA	A256001-101	1.55264						2.0103	0.921323		1.16765	1.4986	0.940195	0.699157			0.772408									1.4843						1.65343	0.897618		1.32756	1.25994	0.888105						1.11988
MSTs	A260006-101	D260482	M000000	NA	NA	NA	D260482	27.9072	9.03432	8.29191	13.0527	12.5254	9.04489	15.4578	9.65244	5.99049	9.3476	8.26384	8.73072	9.66978	5.66258	11.1494	9.56691	9.74941	11.9124	19.6814	9.50356	12.2385	10.1888	10.5248	10.4603	21.7198	9.31703	9.72706	7.80705	6.64151	11.4598	23.5715	11.6236	5.67569	10.3424	9.08143	8.84021	11.0827	6.29936	10.823	10.5666	9.36194	11.838
MSTs	A262001-101	A262001-101	M000000	NA	NA	NA	A262001-101	27.8407	11.8097	15.3399	20.21	16.1112	12.3072	23.8709	12.174	12.4175	12.0601	11.5398	11.5517	13.6096	13.3451	16.1597	14.015	12.3809	15.1655	24.9535	13.3719	18.2844	14.4893	17.6651	15.0216	24.0109	12.5593	13.0781	16.2203	14.9838	16.7428	24.4297	14.414	11.3077	15.0388	11.9054	11.6867	15.2116	13.4838	16.0719	14.1871	13.2359	16.6886
MSTs	A263002-101	A263002-101	M000000	NA	NA	NA	A263002-101																																							0.387522
MSTs	A267001-101	A267001-101	M000000	NA	NA	NA	A267001-101	4.17821	1.51121	2.14007	1.56648	1.47419	1.68159	2.85367	1.58332	1.56659	1.57849	1.53486	1.67253	1.39065	1.73011	1.5567	1.35482	1.2686	1.2848	3.5832	1.20118	1.68571	1.63625	2.96167	1.30594	4.13367	1.43942	1.12499	1.27746	1.5963	1.19913	3.36845	1.36818	1.60215	1.9718	1.75155	1.50131	1.72713	2.14036	1.81093	2.55586	1.5036	1.93958
MSTs	A273004-101	A273004-101	M000000	NA	NA	NA	A273004-101									0.961227	1.21027		0.675803
MSTs	A275003-101	A275003-101	M000000	NA	NA	NA	A275003-101	1.6674	0.348124	0.414989	0.673025	0.818046	0.696397	1.12094	0.720831	0.445903	0.746428	0.619911	0.688462	0.743896	0.641612	1.12795	0.711584	0.812938	0.68734	2.21636	0.871251	1.06049	1.03259	2.42518	0.797759	1.84551	0.745643	0.534942	0.586678	0.674841	0.847857	1.36619	0.572861	0.659281	0.733746	0.70063	0.609615	0.246294	0.376376	0.484527	0.54746	0.342386	0.483562
MSTs	A278005-101	NA278005	M000000	NA	NA	NA	NA278005														1.31974					6.56146			1.36503	2.77795
MSTs	A278013-101	D278931	M000000	NA	NA	NA	D278931	26.1056	9.30751	7.54991	13.5532	11.7848	9.29225	16.602	9.98169	6.08354	9.39384	9.38519	9.24442	10.123	5.77616	11.8622	9.5776	9.05619	12.3728	17.382	9.30883	11.9374	10.1417	10.0683	10.7731	22.6215	9.46246	9.83516	6.5796	6.22189	11.5424	23.173	11.4865	5.06994	11.0067	9.81315	9.24509	11.0544	5.80781	11.1689	10.4638	9.82725	12.1499
MSTs	A283016-101	D283309	M000000	NA	NA	NA	D283309	8.08534	0.538033	0.419846	0.408515	0.313814	0.226264	1.78702	0.556473	0.755688	0.711483	1.41086	1.1067	0.776357	0.53736	0.547479	0.352225	0.419239	1.64343	0.666628	0.101076	1.71279	0.215075	0.539113	0.460319	0.538438	0.371013	0.193895	0.389008	0.211341	0.237995	0.627494	0.364997	0.253365	0.508687	0.525356	0.350082	0.625784	0.529429	0.69747	0.735565	0.508436	0.700538
MSTs	A285012-101	D285215	M000000	NA	NA	NA	D285215	0.435905	0.212554	0.283411	0.258605	0.275592	0.271063		0.219944	0.14999	0.316303	0.12274	0.184797							0.335232		0.425303	0.0974955				0.158832					0.20185	0.134491		0.157644	0.0761046	0.202929	0.19484	0.184025	0.130704	0.232006		0.165418
MSTs	A295006-101	A295006-101	M000000	NA	NA	NA	A295006-101	2.15558	0.958568	1.61162	0.950212	0.931013	0.783254	2.0261	1.28346	1.30914	1.85208	0.931018	0.89391	0.436516	0.566552	0.672889	0.593113	0.49097	0.743358	2.1103	0.626377	1.05016	0.77145	0.976597	0.796918	1.3865	0.5899	0.395344	0.452874	0.460938	0.490194	3.22198	1.12995	0.582715	0.979813	1.27757	1.26828	0.635981	0.579003	0.731954	0.786697	0.493047	0.840595
MSTs	A294002-101	A294002-101	M000000	NA	NA	NA	A294002-101	14.8606	9.6783	13.5486	8.06362	10.9337	7.90974			0.871745			0.974406	4.02602	4.82341	7.40029	4.31506	2.6781	4.31138	31.1328		4.90957	1.32185	9.08093	1.61104	10.1566	4.43917	5.59734	2.59263	8.58172	4.28314
MSTs	A303004-101	D310830	M000000	NA	NA	NA	D310830	0.560126	0.249632	0.443393	0.408272	0.372628	0.266121	4.33332	2.03029	2.85286	1.79131	1.5193	1.9904		0.201418					5.00342	1.07019	1.56025	0.892067	1.49105	2.25083	1.16267		0.475232				2.31171	0.768906	0.515073	0.65338	0.555344	0.641788	2.66963	2.9855	3.68743	3.13464	3.35464	5.47725
MSTs	A306001-101	A306001-101	M000000	NA	NA	NA	A306001-101							6.84464				4.21588	3.54996																			8.6003	1.96366	2.11981	2.20284	2.22314
N- Compounds	A128002-101	Ethanolamine	M000096	C2H7NO	C00189	NA	Ethanolamine (3TMS)	13.4568	5.51017	5.93705	8.93381	7.35575	5.29316	20.5849	6.08283	5.52291	5.37866	6.5176	7.37619	4.53897	4.99148	5.9291	5.46383	4.74041	3.65166	18.8181	5.56358	5.30431	5.43163	9.13573	5.76576	11.7231	5.78232	5.01933	6.80317	6.01339	7.85881	10.8975	4.56629	5.8654	5.12614	5.28061	4.4742	7.59296	6.27734	6.43077	6.10243	6.03571	5.71281
N- Compounds	A214002-101	Guanine	M000099	C5H5N5O	C00242	73-40-5	Guanine (3TMS)			1.01542			0.623258			0.355295		0.377607	0.567496		0.591187					0.744756	0.608417	0.769301	0.582015	1.05728		2.04434		0.508263		0.70392				0.333876		0.364622	0.579155						0.656937
N- Compounds	A278001-101	Guanosine	M000098	C10H13N5O5	C00387	118-00-3	Guanosine (5TMS)											0.447168	0.48288							0.748099														0.246004
N- Compounds	A175002-101	Putrescine	M000186	C4H12N2	C00134	110-60-1	Putrescine (4TMS)	1.80974	1.25697	2.23888	2.04082	1.52251	2.26564	2.50861	2.55993	3.17776	1.58799	3.32427	3.3717	2.22003	2.64916	2.21737	1.47582	1.24899	1.40871	2.41182	1.78455	2.46686	1.29653	1.94644	1.64456	2.12767	1.68541	3.36151	1.11678	2.96167	1.07074	2.0324	2.63098	3.14941	2.34317	2.26847	1.86351	0.993553	0.669703	1.32884	1.09385	0.959821	0.869086
N- Compounds	A105003-101	Pyridine, 2-hydroxy-	M000413	NA	NA	NA	Pyridine, 2-hydroxy- (1TMS)	7.49523	2.91183	3.65878	4.69702	3.78707	2.45607	7.12686	2.90334	3.3249	3.45101	2.84935	3.25817	3.54795	3.57791	4.67414	3.58138	2.90165	3.6911	4.7349	3.12922	4.84285	3.94161	3.68925	3.60811	5.5278	3.08775	3.40877	4.50942	3.97714	3.84497	7.90059	4.10105	2.80645	3.82162	2.95506	3.48719	3.8751	3.91435	4.16294	2.98292	4.01284	4.35894
N- Compounds	A114003-101	Pyridine, 3-hydroxy-	M000419	C5H5NO	NA	109-00-2	Pyridine, 3-hydroxy- (1TMS)	3.60768	1.32416	1.71683	2.11588	1.87205	1.44578	4.19973	1.38254	1.33225	1.37187	1.35432	1.37043	1.56887	1.43888	1.77038	1.5334	1.19841	1.50279	4.43217	1.52248	1.80543	1.37558	2.42847	1.47574	3.20497	1.40619	1.60967	1.84943	1.71538	1.79364	2.95068	1.68392	1.30168	1.67008	1.39586	1.29476	1.76195	1.65118	1.86461	1.7168	1.37461	1.70026
N- Compounds	A117003-101	Pyridine, 4-hydroxy-	M000436	NA	NA	NA	Pyridine, 4-hydroxy- (1TMS)	10.4415	2.82657	3.73207	4.90704	4.3872	2.67814	10.6108	3.20021	2.82074	3.0365	2.66441	3.36502	3.92836	3.47932	4.24114	3.13636	2.55304	2.82547	10.4451	3.43513	4.54797	3.09683	5.59146	3.09269	8.24081	3.41096	3.74043	3.58629	3.74946	3.40425	9.24826	3.64255	2.94007	4.17905	3.21476	3.19022	3.8987	3.38194	4.11519	3.2051	3.50406	3.73893
N- Compounds	A135008-101	Pyrrole-2-carboxylic acid	M000896	NA	NA	NA	Pyrrole-2-carboxylic acid (2TMS)		4.11744	12.6274	4.09568	4.20247	5.12199	12.9253	3.78415	7.28594		3.22716	5.8448		5.15814	2.79336	2.1686			5.24152	3.57407					4.54814	3.52722	12.0121	2.76484	10.8634	3.03903		4.5607	8.65487	4.01522	4.23169	2.11169	3.60311	4.06295	4.11754	4.65023		3.50193
N- Compounds	A220002-101	Spermidine	M000106	C7H19N3	C00315	124-20-9	Spermidine (4TMS)	4.27895	1.64815	3.53836	3.68013	2.51987	1.96717	1.98509	3.48659	3.21921	2.3465	1.83073	1.4836	3.66682	3.19977	2.55878	1.48254	1.37217	2.27403	2.98094	2.56682	5.70757	1.64241	6.42306	2.26158	4.60128	2.1091	4.64619	1.06271	2.49317	1.06327	3.17364	2.62763	2.26379	2.13143	1.08688	1.08803	1.04393		1.14325	0.920393
N- Compounds	A248001-101	Tryptamine, 5-hydroxy-	M000717	C10H12N2O	C00780	50-67-9	Tryptamine, 5-hydroxy- (4TMS)	4.43307	2.76851	2.61446	2.39931	1.86398	2.22801	3.0166	2.48178	1.93214	2.65258	1.1757	1.25733	1.86795	1.43042	2.45217	3.04822	2.10188	2.96905	7.67735	2.94084	2.42488	2.30883	4.46115	4.74065	4.29163	1.92172	2.76293	0.925224	2.00047	1.21069	12.1472	10.2001	3.5823	6.25695	7.03565	3.53599	4.82447	3.03613	1.56273	5.2826	2.56061	3.03387
N- Compounds	A136001-101	Uracil	M000456	C4H4N2O2	C00106	66-22-8	Uracil (2TMS)	0.170696	0.732716	3.27545	0.672594	2.17891	2.03017	0.393974	0.773811	1.61269	0.412132	0.823111	1.00749	0.230327	1.18281	0.342786	1.08007	0.453603	1.24755	0.324764	0.964558	0.129825	0.71119	0.72466	1.23314	0.278231	0.496391	1.24513	1.78335	2.41485	2.11332	0.154961	1.51098	1.22761	0.683695	1.35826	0.783663	1.43394	2.27596	2.15586	2.88624	1.53839	1.47976
N- Compounds	A211006-101	Uric acid	M000699	C5H4N4O3	C00366	69-93-2	Uric acid (4TMS)																											4.39083
N- Compounds	A247002-101	Uridine	M000273	C9H12N2O6	C00299	58-96-8	Uridine (3TMS)	2.25496	0.857802	1.07459	0.907187	0.922996	0.68802	1.38329	1.03922	1.04896	0.714728	1.11542	1.16826	0.65464	0.8284	0.729046	0.485618	0.377205	0.672831	2.23268	0.485058	0.698809	0.651403	1.59885	0.528314	1.41503	0.599147	0.818428	0.428255	0.855343	0.666932	1.57409	0.698591	0.77974	0.774578	0.593861	0.372567	0.725975	0.678919	1.00419	0.869764	0.830649	0.708242
N- Compounds	A201014-101	Xanthine	M000000	NA	NA	NA	Xanthine (3TMS)
Phenylpropanoids	A289005-101	Catechin	M999999	C15H14O6	C06562	154-23-4	Catechin (5TMS)
Phenylpropanoids	A180006-101	Cinnamic acid, 4-hydroxy-, cis-	M000587	C9H8O3	NA	NA	Cinnamic acid, 4-hydroxy-, cis- (2TMS)		1.69281	2.55997	2.18326	1.87284	2.45347	5.45288	7.15679	8.71029	7.40149	5.15106	7.79312	1.13301	1.44499	1.42116	1.41312	1.24634	1.74069		1.38154	1.78708	1.35299	1.24152	1.72297	2.0735	1.01762	3.05511	1.80812	2.76207	1.68537	3.93716	5.57484	9.04521	6.5889	4.71276	5.55475	4.75844	6.73713	7.98302	4.74945	5.10289	6.01834
Phenylpropanoids	A195001-101	Cinnamic acid, 4-hydroxy-, trans-	M000117	C9H8O3	C00811	501-98-4	Cinnamic acid, 4-hydroxy-, trans- (2TMS)	6.0132	3.77083	5.80568	5.42605	6.6783	6.00254	9.62138	7.47951	7.19983	7.36819	9.49982	11.073	3.09877	4.07515	4.57984	3.36438	4.02478	3.48731	5.52031	4.39869	5.80838	3.48386	6.54	5.60271	4.97837	4.95581	5.28036	4.63529	5.54364	5.31054	7.54457	6.5348	9.07323	9.54801	7.54769	7.3637	6.87061	5.88574	6.46636	7.87401	6.07337	6.82373
Phenylpropanoids	A210001-101	Ferulic acid, trans-	M000009	C10H10O4	NA	537-98-4	Ferulic acid, trans- (2TMS)	3.97813	2.65746	5.89252	4.48124	3.79149	5.26415	3.8801	3.37603	3.66006	5.08444	2.59029	4.20047	1.5595	2.61354	2.9733	2.69907	2.41794	1.53969	3.86066	2.63983	2.24994	3.25231	3.25507	3.95316	6.18249	3.98713	5.11169	3.0153	5.68829	4.97346	3.64615	4.28362	4.05329	4.41896	4.09042	4.54013	4.84303	7.11316	7.13222	6.5855	5.33367	6.1401
Phenylpropanoids	A207001-101	Sinapic acid, cis-	M000648	C11H12O5	NA	NA	Sinapic acid, cis- (2TMS)																					0.926726						0.538062						0.466923
Phosphates	A307003-101	Adenosine-5-monophosphate	M000284	C10H14N5O7P	C00020	61-19-8	Adenosine-5-monophosphate (5TMS)
Phosphates	A176007-101	Dihydroxyacetone phosphate	M000327	C3H7O6P	C00111	57-04-5	Dihydroxyacetone phosphate (1MEOX) (3TMS) MP
Phosphates	A177014-101	Ethanolaminephosphate	M001131	NA	NA	NA	Ethanolaminephosphate (4TMS)	4.48286	3.87973	4.20664	4.97851	4.94835	4.47957	4.24901	4.99707	3.15208	2.7991	5.44495	4.55672	1.99862	1.87659	2.93945	2.46841	1.95607	1.22929	3.91474	2.73324	2.15001	2.65634	4.05337	1.70092	4.73026	3.31347	3.84704	1.95344	2.60153	3.03222	2.61596	2.55554	3.25645	3.09232	3.34495	1.50653	2.01253	1.33342	2.72055	2.35487	1.2965	2.33919
Phosphates	A232002-101	Fructose-6-phosphate	M000510	C6H13O9P	C00085	643-13-0	Fructose-6-phosphate (1MEOX) (6TMS) MP	4.24796	1.28541	2.42874	1.87266	1.93716	1.42674	3.42104	2.26824	1.78116	2.48928	2.99477	2.56936	1.93561	1.4611	2.24008	1.82783	1.40997	1.98088	2.86489	1.32398	1.7634	2.25357	3.95066	1.78288	3.97991	1.40042	1.89837	1.34393	1.78792	1.58485	4.26125	2.23378	1.56036	2.46318	2.64451	1.74062	1.31165	1.22407	1.61679	1.43688	1.11866	2.26094
Phosphates	A244001-101	Gluconic acid-6-phosphate	M000077	C6H13O10P	C00345	53411-70-4	Gluconic acid-6-phosphate (7TMS)	1.99425	1.36146	1.03076	1.02338	0.902191	1.09682	0.750097	0.527396	0.632633	0.727159	0.968223	0.76869	0.869279	1.38682	0.931278	0.582206	0.523532	0.739328	2.94397	0.493789	1.5421	0.448838	2.13205	0.525509	1.67365	0.644363	0.753667	0.604939	1.03548	0.560483	1.42289	0.500902	1.19278	0.972314	0.58911	0.447441	0.416429	0.430444	0.655982	0.509424	0.453848	0.555519
Phosphates	A233002-101	Glucose-6-phosphate	M000513	C6H13O9P	C00092	56-73-5	Glucose-6-phosphate (1MEOX) (6TMS) MP	6.9709	1.91822	3.31238	2.78638	3.01933	1.76529	5.51203	3.88825	2.76755	3.94816	4.52976	3.68743	2.78916	2.04591	3.03359	2.85787	2.48924	2.95409	4.39468	1.66202	2.06908	3.58616	5.29519	2.59614	5.98078	2.26805	2.81694	1.9195	2.12335	1.96396	7.56432	3.46538	2.12569	3.83312	4.92579	2.68318	1.994	1.67185	2.75849	2.25422	1.49103	3.34047
Phosphates	A181003-101	Glyceric acid-3-phosphate	M000105	C3H7O7P	C00197	820-11-1	Glyceric acid-3-phosphate (4TMS)	0.40849	0.347438	0.650377	0.321977	0.282561	0.332637	0.29162	0.434721	0.372479	0.362759	0.476611	0.348772	0.210777	0.226883	0.300194	0.268233	0.177981	0.32764	0.197693	0.117902	0.166699	0.209592	0.228577	0.168499	0.285309	0.262796	0.408396	0.222508	0.214423	0.206339	0.3816	0.34896	0.341595	0.297579	0.429907	0.187762	0.127996	0.10849	0.149747	0.117396	0.0859908	0.252372
Phosphates	A177002-101	Glycerol-3-phosphate	M000328	C3H9O6P	C00093	29849-82-9	Glycerol-3-phosphate (4TMS)	2.22054	5.36639	4.72527	4.70808	5.54883	4.39067	2.604	2.63326	2.9074	2.9188	4.40156	3.81548	1.98134	3.42701	3.65894	2.95243	3.13221	2.51117	2.84629	1.98199	3.51681	2.89155	3.03368	2.59772	2.21152	2.51504	3.61918	2.89005	3.22539	3.30591	2.13412	2.70916	4.02102	4.54652	4.2335	3.94045	3.00191	2.75389	3.15066	2.95744	1.78737	2.65735
Phosphates	A218002-101	Glycerophosphoglycerol	M000834	C6H15O8P	C03274	NA	Glycerophosphoglycerol (5TMS)	8.28606	4.37902	7.44089	4.24149	4.82015	5.41705	2.87907	1.89643	1.52723	1.36623	3.1886	2.9793	2.34073	2.44847	2.38939	1.34005	1.54221	1.40002	5.73788	0.868607	2.39925	1.98153	4.88748	1.07056	5.46699	1.34535	3.09552	1.43258	2.25158	0.969253	4.49127	2.12933	3.35005	4.43901	4.55624	3.94891	0.89554	0.952378	1.22555	1.1183	0.7347	1.60763
Phosphates	A157011-101	Glycolic acid-2-phosphate	M000668	NA	NA	NA	Glycolic acid-2-phosphate (3TMS)	6.77624	9.26384	6.24864	14.5162	9.78526	7.71129	10.333	5.80276	9.11448	6.7327	10.8615	9.68439	5.00863	7.99904	14.1135	8.60801	8.38259	5.8938	9.23791	10.5172	12.1772	6.56495	5.78194	5.36592	6.63985	4.96765	8.26269	6.69371	7.65285	10.0062	10.4143	4.2943	4.70824	6.59325	3.81638	3.58896	2.99988	3.08919	3.76626	5.55741		3.6853
Phosphates	A247001-101	Inositol-2-phosphate, myo-	M000124	NA	NA	NA	Inositol-2-phosphate, myo- (7TMS)	7.62468	1.88507	3.31415	4.32666	3.48195	2.41618	3.5932	2.70851	2.96705	2.63007	2.11837	2.37983	2.11055	1.89415	2.60605	2.00078	2.02186	2.07406	5.33873	2.73791	3.19913	2.8165	4.0391	3.6684	4.32216	1.68608	2.01865	1.86889	2.54817	1.72017	4.22974	2.76469	1.27806	2.48987	2.66852	2.34397	1.67783	1.86483	2.6238	2.22513	1.99033	2.53938
Phosphates	A243001-101	myo-Inositol-1-phosphate	M000724	C6H13O9P	C01177	NA	myo-Inositol-1-phosphate (7TMS)	1.08318	0.451727	0.631875	0.578914	0.565095	0.473783	0.614029	0.390034	0.332249	0.437409	0.528528	0.626017	0.425422	0.481613	0.453413	0.48259	0.440048	0.481078	1.59825	0.392933	0.414361	0.556822	0.877632	0.48903	1.13341	0.420374	0.530843	0.454344	0.478498	0.443304	0.433413	0.292835	0.506547	0.354504	0.440106	0.35974	0.345888	0.306872	0.275872	0.236843	0.241365	0.299212
Phosphates	A231001-101	Mannose-6-phosphate	M000711	C6H13O9P	C00275	NA	Mannose-6-phosphate (1MEOX) (6TMS) MP	4.23028	1.89912	2.89369	2.32053	2.6528	1.47043	4.60357	3.03973	2.24272	3.4449	3.8901	3.22113	2.62802	1.89061	2.82487	2.72585	1.95886	2.71217	4.16853	1.91356	2.14801	3.40722	5.07544	2.63531	5.69673	2.04058	2.36132	1.71907	1.82069	1.97484	5.15503	2.86437	1.8094	2.90891	3.64347	2.01054	1.34907	1.29269	1.72058	1.61124	1.03521	2.4533
Phosphates	A159005-101	Phosphoenolpyruvic acid	M000745	NA	NA	NA	Phosphoenolpyruvic acid (3TMS)		7.15689	7.9694	14.7003		5.62018		8.33446	7.00841		9.95475	8.22728	6.90708		13.6251	6.13886	6.01576			8.187	11.075					7.83326		7.44104		14.1551	10.5198		6.42528	6.75481
Phosphates	A129001-101	Phosphoric acid	M000075	H3O4P	C00009	7664-38-2	Phosphoric acid (3TMS)	15.799	6.18577	10.8558	7.86689	8.23748	7.6482	15.9964	5.17232	5.08805	5.08444	5.04464	5.83433	6.46962	7.33857	7.07306	5.81167	5.6946	6.7525	20.8853	4.44459	6.01142	6.67213	12.2424	4.58046	18.3569	4.07823	8.89085	5.76408	7.74857	4.39898	8.18454	4.00286	5.18356	5.32591	4.66524	4.86471	3.14708	3.30799	4.28462	3.50288	3.00301	3.97594
Phosphates	A119001-101	Phosphoric acid monomethyl ester	M000507	NA	NA	NA	Phosphoric acid monomethyl ester (2TMS)	8.35102	2.17347	2.93393	2.68197	3.38722	2.51973	6.96889	2.54647	1.7017	2.31056	1.9469	1.91712	3.18865	3.22819	2.30036	1.98173	1.92186	1.80918	15.2802	1.7135	3.6024	1.8008	6.46939	1.81449	11.3775	3.08192	2.36277	2.15591	2.24903	2.52873	4.18455	1.36268	1.57831	1.77802	1.47806	1.82987	2.08908	1.74059	1.77718	2.37876	1.64946	2.19425
Phosphates	A318001-101	Trehalose-6-phosphate	M000773	C12H23O14P	C00689	4484-88-2	Trehalose-6-phosphate (9TMS)	5.33557		0.786051	1.00619		0.739471	1.09339	1.61982	1.11215	1.18022	0.513908		0.912958	0.941948	1.68667	0.592967		0.941203	2.25834				0.784622		2.81572	0.586675			0.646098	0.90085	5.32705	0.743157	0.421144	0.888486	2.12974	1.12176		0.542246	0.709465	0.940127		2.5228
Polyhydroxy Acids	A185002-101	Dehydroascorbic acid dimer	M000082	C6H6O6	C05422	NA	Dehydroascorbic acid dimer (2MEOX) MP	0.417401	0.228222	0.556809	0.362953	0.273513	0.395678	0.39669	0.557559	0.390979	0.304446	0.505745	0.626416	0.731817	0.779353	0.717407	0.318994	0.187266	0.333508	0.339769	0.326978	0.517811	0.347713	0.49523	0.328641	0.336626	0.238692	0.728557	0.250065	0.481689	0.206045	0.72273	0.779877	0.438005	0.58003	0.873596	0.707081	0.413743	0.520808	0.819966	0.434839	0.606215	0.954798
Polyhydroxy Acids	A154001-101	Erythronic acid	M999999	C4H8O5	NA	15667-21-7	Erythronic acid (4TMS)	0.911454	1.08797	1.6567	1.29646	1.37497	1.43353	1.28959	1.04654	1.18146	1.04521	1.65346	1.24676	1.62907	1.67486	1.52094	1.33856	0.932511	1.44764	1.08792	1.03269	1.77763	1.07323	1.17471	2.12345	1.01878	1.24315	1.11215	1.18142	2.25862	1.15495	1.07392	1.98229	1.25327	1.89502	2.06512	1.76452	1.26083	1.36427	1.11473	1.41353	0.999268	1.4019
Polyhydroxy Acids	A144008-101	Erythronic acid-1,4-lactone	M000597	C4H6O4	NA	15667-21-7	Erythronic acid-1,4-lactone (2TMS)																										3.07588
Polyhydroxy Acids	A204001-101	Galactaric acid	M000594	C6H10O8	C01807	526-99-8	Galactaric acid (6TMS)	0.38953	2.27904	3.89644	0.568653	0.56919	0.438695	0.138579	0.194979	0.224191	0.170878	0.1409	0.192664	0.818036	1.02575	0.83483	0.733257	0.637993	0.889867	0.448483	0.463678	0.764128	0.358622	0.637786	0.522018	1.28311	0.767529	0.338185	0.670261	1.08243	0.681788	0.215671	0.275872	0.145497	0.171242	0.331653	0.146436	0.186929	0.200998	0.211419	0.244894	0.161681	0.226219
Polyhydroxy Acids	A199002-101	Galactonic acid	M000596	C6H12O7	C00880	576-36-3	Galactonic acid (6TMS)	2.4792	1.13908	1.57126	1.30952	1.23681	1.21348	3.36573	2.98717	3.04818	1.69735	2.60191	3.63589	1.11584	1.52173	1.09828	1.21644	0.839143	1.00833	1.40451	1.3232	1.81346	1.02278	1.84369	1.24688	1.87507	1.20791	1.33807	1.27146	1.91046	1.33574	3.7708	2.93791	2.25351	2.2416	2.35055	2.09028	2.22995	2.21047	2.22025	2.1322	1.8341	2.3354
Polyhydroxy Acids	A200001-101	Gluconic acid	M000508	C6H12O7	C00257	526-95-4	Gluconic acid (6TMS)	0.0545574	0.147753	0.237486	0.135763	0.0921039	0.227128	0.265421	0.109914	0.0602513	0.0694891	0.0681177	0.113201	0.0847407	0.124772	0.135049	0.109617	0.0220931	0.0579758	0.0762155	0.864549	0.539469	0.326557	0.602463	0.990804	1.49935	0.0454269	0.0636066	0.0270061	0.204354	0.0875124	0.123049	0.152322	0.0820841	0.118729	0.231849	0.199033	0.0948072	0.341356	0.541645	0.201476	0.44749	0.126575
Polyhydroxy Acids	A135003-101	Glyceric acid	M000073	C3H6O4	C00258	473-81-4	Glyceric acid (3TMS)	0.610069	0.578771	0.801292	0.517828	0.539143	0.504208	0.510022	0.391816	0.432129	0.289854	0.612665	0.633106	0.46912	0.671064	0.451575	0.752445	0.561117	0.80254	0.762937	0.438458	0.452921	0.414934	0.486946	0.711266	0.513257	0.605956	0.454636	0.645282	0.88578	0.779379	0.473238	0.771958	0.524025	0.39116	0.55602	0.366082	0.448168	0.409588	0.330734	0.401743	0.285875	0.500858
Polyhydroxy Acids	A177001-101	Ribonic acid	M000605	C5H10O6	C01685	NA	Ribonic acid (5TMS)	1.2031	1.73737	2.05593	1.97841	1.98582	1.76431	1.1043	1.57882	1.65234	1.7302	1.50476	1.5215	1.71576	2.22277	1.91951	1.61866	1.53024	1.82218	1.20566	1.39451	2.10873	1.53305	1.27685	2.03261	1.37736	1.58196	1.47153	1.49773	2.06486	1.67838	1.25955	1.79382	1.34391	1.5857	1.73066	2.12356	1.51795	1.51003	1.56794	1.47122	1.26482	1.49084
Polyhydroxy Acids	A201001-101	Saccharic acid	M000093	C6H10O8	C00767	87-73-0	Saccharic acid (6TMS)	0.158617	0.193013	0.246494	0.199603	0.190342	0.155656	0.126196	0.160345	0.161246	0.13397	0.123931	0.151441	0.17383	0.233151	0.193506	0.187651	0.13466	0.17777	0.20315	0.0497175	0.0520593	0.165109	0.252949	0.228155	0.258795	0.18423	0.159445	0.185328	0.241281	0.175185	0.14962	0.144443	0.0985612	0.111737	0.143789	0.106846	0.121888	0.146931	0.145166	0.149654	0.118201	0.135039
Polyhydroxy Acids	A156001-101	Threonic acid	M000078	C4H8O5	C01620	7306-96-9	Threonic acid (4TMS)	0.530874	0.8221	1.30265	0.761229	0.862599	0.779355	0.612511	1.18078	1.32321	0.985968	0.831534	0.704836	0.675746	0.881606	0.676153	0.780018	0.671719	0.835829	0.496008	0.543089	0.788507	0.771742	0.271697	0.713714	0.365221	0.636899	0.578701	0.750788	0.873514	0.654269	0.801595	1.7902	0.953639	1.1915	1.6618	1.09274	1.14476	1.10069	1.04616	1.1684	0.868154	1.34246
Polyhydroxy Acids	A140005-101	Threonic acid-1,4-lactone	M000595	C4H6O4	NA	NA	Threonic acid-1,4-lactone (2TMS)		1.48373	2.40949		1.72447	2.06245		1.57415	2.34529	1.64171	1.70934	0.873933	1.14161	2.27102		1.46821	1.27209	2.02168		1.33487	1.96793	1.1349		1.25705		1.12133	0.964788	2.03157	2.08755	1.28085		3.17126	2.13341	1.84096	2.60745	1.5904	1.1711	2.03886	1.35207	1.50031	1.29675	2.22909
Polyols	A171012-101	Arabitol	M000588	C5H12O5	C01904	488-82-4	Arabitol (5TMS)	1.75395	1.95075	4.39455	2.55214	2.21164	2.23341	1.59231	2.9345	3.33739	2.20322	2.37065	4.07064	1.65393	2.65143	1.97847	1.44592	1.1749	0.95925	1.72149	0.95249	1.58672	1.10133	1.45287	2.90751	1.63278	1.09078	1.69856	1.60124	3.25447	1.04944	1.19478	2.85547	2.06056	1.74286	2.44735	2.04647	2.08945	2.97922	2.43717	2.21045	2.19967	1.61783
Polyols	A150002-101	Erythritol	M000054	C4H10O4	C00503	149-32-6	Erythritol (4TMS)	0.29551	0.376245	1.0519	0.381672	0.361437	0.464424	0.245135	0.630273	0.405345	0.365098	0.38409	0.341965	0.366204	0.301341	0.374729	0.256557	0.0929313	0.181003	0.270357	0.127929	0.259867	0.169558	0.487925	1.79839	0.361729	0.165935	0.124803	0.160373	0.641914	0.111587	0.2115	0.573666	0.298716	0.34716	0.60595	0.727306	0.147692	0.206476	0.181044	0.302862	0.29985	0.497912
Polyols	A194001-101	Galactitol	M000056	C6H14O6	C01697	608-66-2	Galactitol (6TMS)	1.60713	0.778341	1.1513	1.12571	1.11863	0.716431	0.681792	1.19371	1.05715	0.939857	0.938147	1.04765	0.756846	0.978278	0.802668	0.68265	0.658802	0.777626	1.051	0.45037	0.75162	0.471635	1.064	0.826229	0.890381	0.945725	0.685402	0.796218	1.12983	0.606741	1.03547	1.1422	0.676512	0.837033	1.16251	0.716563	0.556366	0.64209	0.714834	0.674373	0.605493	0.646693
Polyols	A129003-101	Glycerol	M000053	C3H8O3	C00116	56-81-5	Glycerol (3TMS)	7.83018	1.88695	2.77281	2.44104	2.19865	1.98395	8.74349	1.7534	1.63069	1.46928	1.92854	2.0249	1.73671	1.95547	1.8832	1.68065	1.52562	1.66874	7.7041	1.51054	2.00238	1.72206	2.8666	1.47842	6.49167	1.54159	2.28117	1.67913	2.067	1.86538	2.72349	1.41947	1.73773	1.80318	1.64431	1.40417	1.78323	1.44865	1.83155	1.70944	1.46014	1.60369
Polyols	A209002-101	Inositol, myo-	M000060	C6H12O6	C00137	87-89-8	Inositol, myo- (6TMS)	10.0706	11.1654	13.9665	11.5413	12.3193	10.2011	13.1478	10.5432	10.8577	7.90524	9.96766	12.749	8.16675	9.827	8.80844	7.67924	6.16434	8.52907	15.4178	7.64344	11.8185	4.49374	15.0204	3.765	10.4888	8.67852	9.86433	6.73154	13.0373	6.93606	13.5824	9.1678	8.24678	10.7069	8.36947	6.7709	10.4481	8.26945	9.51867	10.3646	7.65205	8.73023
Polyols	A173001-101	Ribitol	M000155	C5H12O5	C00474	488-81-3	Ribitol (5TMS)	0.0573279	0.0691784	0.183134	0.0622864	0.0553063	0.0938288	0.132822	0.146583	0.175005	0.1011	0.257691	0.311684	0.169832	0.157414	0.129438	0.0575871	0.0437158	0.0407875		0.0480932	0.0650336	0.0509681	0.0405638	0.0207035	0.0942225	0.0562647	0.0943403	0.0760661	0.186841	0.0778027	0.134413	0.2871	0.14193	0.147515	0.233934	0.133789	0.160141	0.236565	0.241369	0.137985	0.157242	0.187319
Polyols	A193001-101	Sorbitol	M000055	C6H14O6	C00794	50-70-4	Sorbitol (6TMS)
Polyols	A149002-101	Threitol	M000469	C4H10O4	NA	2418-52-2	Threitol (4TMS)
Sugar (Conjugate)	A258002-101	4-Hydroxyphenyl-beta-glucopyranoside	M001176	NA	NA	NA	4-Hydroxyphenyl-beta-glucopyranoside (5TMS)	18.395	7.55383	9.93863	8.73752	8.71945	7.96837	9.44354	6.21051	5.68504	5.83951	4.80202	5.52853	6.11767	7.30039	6.48252	6.83486	6.72965	6.36826	13.9944	7.85127	6.56221	9.66451	10.035	6.63952	15.6047	7.28415	4.68739	6.8549	7.37851	6.0193	15.9187	7.78573	5.89532	7.55275	8.07961	8.26464	6.20004	7.23	6.55952	7.21079	4.82075	6.32291
Sugar (Conjugate)	A257012-101	Salicylaldehyde-beta-D-glucopyranoside	M000315	NA	NA	NA	Salicylaldehyde-beta-D-glucopyranoside (1MEOX) (4TMS) MP	0.730669	0.30389	0.345167		0.390506	0.231177	1.27992	0.722318	0.780363	0.850121	0.642009	0.668552							0.381932						0.284884	0.136529	0.177718	0.18992	0.293206		0.597903	0.460192	0.13788	0.6299	0.43954	0.478088	0.224433	0.197431	0.316983	0.170142	0.214475	0.302108
Sugars	A187002-101	Fructose	M000606	C6H12O6	C00095	57-48-7	Fructose (1MEOX) (5TMS) MP	9.45522	4.68882	9.22563	7.44703	5.67815	5.67407	15.5505	10.7941	11.0539	11.0559	11.5233	12.7743	7.40016	7.12678	6.73416	7.32578	7.22765	6.43962	7.36069	7.33935	6.86722	10.5617	6.61458	8.5084	8.62768	5.03296	6.60255	6.94461	10.7148	6.14909	11.7642	10.1868	7.09218	9.86098	9.83121	8.08753	11.7525	12.0389	11.1971	11.1096	10.3948	12.9337
Sugars	A191001-101	Glucose	M000040	C6H12O6	C00031	50-99-7	Glucose (1MEOX) (5TMS) BP	1.87242	0.664737	1.86397	1.3029	1.08617	0.863989	9.68547	4.6202	5.72053	5.6147	8.32822	9.02871	1.33822	1.16431	1.2623	1.59729	1.47456	1.31683	1.54423	1.48925	1.11214	2.76783	1.12526	2.15333	1.41552	0.89123	1.20306	1.24382	2.42018	1.10905	2.94962	2.70503	1.91307	3.13253	3.37578	2.01198	4.00906	5.26281	3.03131	3.97957	3.14493	4.22213
Sugars	A172001-101	Glucose, 1,6-anhydro-, beta-	M000248	C6H10O5	NA	498-07-7	Glucose, 1,6-anhydro-, beta- (3TMS)	1.9962	2.40692	6.53228	4.43607	3.93979	3.96409		2.41803	4.68267	2.88128	2.8867	5.33908	3.75671	6.95585	4.88672	3.10857	4.26637	4.34591	1.49613	2.65043	6.26033	3.21641	2.46641	3.02997	1.44319	3.24864	5.01347	4.2406	6.19806	3.62487		2.77658	8.10949	3.52486	3.3529	3.31284	1.61615	3.45903	3.00901	4.08094	3.31505	2.3967
Sugars	A340003-101	Kestose, 1-	M000814	C18H32O16	C03661	470-69-9	Kestose, 1- (11TMS)	2.37166	0.0716941	0.211575	0.279517	0.327182	0.547992	3.17945	0.215229	0.24906	0.495597	0.966378	1.18802	0.193308	0.303112	0.501365	0.755065	0.705123	1.03913	5.86569	0.0942836	0.371901	0.795873	1.16703	1.22381	2.50689	0.125455	0.0680963	0.233524	0.26047	0.761216	1.59625	0.0744605	0.201308	0.296657	0.520206	0.398557	0.164314	0.345782	0.380361	0.781008	0.533256	1.98123
Sugars	A269005-101	Lactulose	M000783	NA	NA	NA	Lactulose (1MEOX) (8TMS) MP	13.4637	3.04826	5.65769	5.78928	5.1193	3.36398	13.6153	7.02332	5.53951	6.42332	9.39591	8.25225	4.24503	4.13358	5.03264	3.92151	3.15729	4.53639	9.83296	3.55421	5.95498	5.08089	9.08399	3.72486	11.0449	3.96615	6.19038	3.84663	5.41731	4.31019	11.4543	5.23899	5.17361	7.82518	6.06526	5.66441	4.01364	4.60284	5.54426	5.14739	4.1458	5.70418
Sugars	A274001-101	Maltose	M000048	C12H22O11	C00897	69-79-4	Maltose (1MEOX) (8TMS) MP	1.0718	0.284818	1.09431	0.559502	0.532351	0.62038	3.02105	0.762548	0.625345	0.335011	0.664218	0.862355	0.437494	0.415283	0.728482	0.145776	0.12812	0.132104	0.663912	0.0902768	0.505685	0.283973	1.77153	0.141866	3.86685	0.190019	0.582801	0.211055	0.298004	0.177598	1.08034	0.543603	0.438261	0.843001	2.05853	1.6593	0.296185	0.286627	0.51277	0.202407	0.319486	0.260824
Sugars	A355003-101	Maltotriose	M000269	C18H32O16	C01835	1109-28-0	Maltotriose (1MEOX) (11TMS) MP							5.10522																2.69318		11.9344										4.10837	1.27385
Sugars	A186007-101	Psicose	M000629	C6H12O6	C06468	551-68-8	Psicose (1MEOX) (5TMS) MP	0.995575	0.461714	0.579377	0.514322	0.63038	0.623328							0.509415	0.551106	0.538435			0.502633		0.38139	0.36948			0.654178		0.501567	0.379273	0.498911		0.484611		0.99909				0.75659			1.77067
Sugars	A337002-101	Raffinose	M000049	C18H32O16	C00492	512-69-6	Raffinose (11TMS)	1.31181	0.10029	0.290151	0.481024	0.818442	0.556053	1.9255	0.200619	0.263005	0.392218	0.693572	0.574325	0.189021	0.368544	0.465691	0.68776	0.514967	1.24651	4.92068	0.15303	1.58345	0.400394	1.75444	1.03625	3.86627	0.229577	0.0722952	0.452666	0.323708	0.747797	0.945536	0.0455689	0.100928	0.310131	0.31817	0.713428	0.113456	0.198792	0.379695	0.794965	0.451016	1.14729
Sugars	A167011-101	Ribose	M000582	NA	NA	NA	Ribose (1MEOX) (4TMS) BP	0.955525	0.548145	2.70095	0.945165	0.978438	1.65759	1.3334	1.81354	1.52505	1.16103	2.00155	2.04637	0.851528	1.02583	0.998551	0.605832	0.484291	0.556775	0.57738	0.485734	1.33615	0.526669	0.737155	0.506068	1.07367	0.597354	1.05871	0.570897	1.4891	0.528155	0.905335	1.69682	1.15731	1.61101	1.69978	1.11159	1.10333	1.12418	1.48533	1.30378	1.02914	1.00518
Sugars	A264001-101	Sucrose	M000044	C12H22O11	C00089	57-50-1	Sucrose (8TMS)	24.4532	9.58723	14.1211	15.8012	13.3709	11.0938	23.4072	10.5599	10.7103	10.5622	10.6808	11.0193	11.2507	11.4228	13.3862	11.5001	10.0599	12.7292	25.1534	10.6175	15.1778	12.5892	16.6344	12.872	21.1644	10.3011	10.7798	12.187	13.2109	12.0264	21.3551	11.5597	9.44909	13.306	10.9236	10.0843	11.102	11.2231	12.3647	12.3922	10.9254	14.2592
Sugars	A274002-101	Trehalose, alpha,alpha'-	M000671	C12H22O11	C01083	99-20-7	Trehalose, alpha,alpha'- (8TMS)	8.21114	2.45856	4.65524	4.25213	3.13218	2.83006	4.06637	3.23865	2.94561	5.59983	2.22622	1.81948	5.74751	5.4978	6.17523	3.94692	4.68369	4.31295	9.38241	3.20529	3.97608	5.42782	8.00489	4.34245	8.86759	3.40352	3.52314	3.6521	3.71148	3.28895	7.52374	2.83799	3.08343	4.35603	3.92616	4.11652	3.04772	5.77997	5.86084	3.98025	3.12509	5.86651
Sugars	A165001-101	Xylose	M000579	C5H10O5	C00181	58-86-6	Xylose (1MEOX) (4TMS) MP	0.607437	0.465815	1.87281	0.793513	0.670575	1.04318	0.746737	1.32015	1.03625	1.19742	1.15778	1.32209	0.737829	0.911779	0.84292	0.526682	0.482227	0.566423	0.529965	0.629572	1.31201	0.757072	0.608971	0.512219	0.509947	0.459406	0.812317	0.496148	1.12616	0.437808	0.559358	1.12765	0.774321	1.16867	1.3895	0.795104	0.872109	1.15873	1.01856	1.04038	0.810591	1.02029
Internal Standard (Quantification)	A110001-211	Alanine, d4-	M000026	C3H7NO2	C00041	56-41-7	Alanine, d4- (2TMS)	10.4574	4.09596	7.56284	3.44786	3.17189	5.46387	7.17799	3.18797	3.07836	2.61611	3.61785	5.50997	4.8924	6.09204	3.27776	3.23113	3.45028	4.90396	9.65973	3.27608	5.44268	3.82216	3.43335	5.00196	5.78593	3.55919	4.46813	3.13595	5.43001	3.94171	5.6479	8.00921	7.79639	5.92688	5.16643	3.98373	4.12958	3.48403	3.93873	3.23771	2.40371	5.66665
Internal Standard (Quantification)	A193001-111	Sorbitol, U-13C-	M000055	NA	NA	NA	Sorbitol, U-13C- (6TMS)	8.25083	8.33333	8.32639	8.23723	8.21018	8.19672	8.25083	8.2713	8.39631	8.285	8.35422	8.17661	8.29187	8.2713	8.3682	8.14996	8.34028	8.19672	8.37521	8.23723	8.25764	8.31947	8.1367	8.27815	8.29187	8.22368	8.1367	8.26446	8.16327	8.22368	8.09717	8.22368	8.12348	8.31255	8.17661	8.30565	8.33333	8.15661	8.17661	8.14332	8.285	8.04505
[truncated: 54 more columns]

## Sheet: panicle_DS2014
Suppl. Table 1: Corrected normalized metabolome data in leaves and panicles of eight rice cultivars at control and HNT conditions for WS and DS. Original intensities of each metabolite were normalized to the average original intensity (response) of all annotated analytes in a sample and log10-transformed. Transformed data were corrected for analytical batch and sequence effects according to the p…
Class	ID ANALYTE	Name	MPIMP-ID	Sum Formula	KEGG-ID [preferred]	CAS-ID [preferred]	Derivate	Panicle - Control - 22°C - 50% Flowering - CT9993-5-10-1M	Panicle - Control - 22°C - 50% Flowering - CT9993-5-10-1M	Panicle - Control - 22°C - 50% Flowering - CT9993-5-10-1M	Panicle - Control - 22°C - 50% Flowering - CT9993-5-10-1M	Panicle - Control - 22°C - 50% Flowering - CT9993-5-10-1M	Panicle - Control - 22°C - 50% Flowering - CT9993-5-10-1M	Panicle - Control - 22°C - 50% Flowering - CT9993-5-10-1M	Panicle - Control - 22°C - 50% Flowering - CT9993-5-10-1M	Panicle - Control - 22°C - 50% Flowering - CT9993-5-10-1M	Panicle - Control - 22°C - 50% Flowering - CT9993-5-10-1M	Panicle - Control - 22°C - 50% Flowering - IR123	Panicle - Control - 22°C - 50% Flowering - IR123	Panicle - Control - 22°C - 50% Flowering - IR123	Panicle - Control - 22°C - 50% Flowering - IR123	Panicle - Control - 22°C - 50% Flowering - IR123	Panicle - Control - 22°C - 50% Flowering - IR123	Panicle - Control - 22°C - 50% Flowering - IR123	Panicle - Control - 22°C - 50% Flowering - IR123	Panicle - Control - 22°C - 50% Flowering - IR123	Panicle - Control - 22°C - 50% Flowering - IR123	Panicle - Control - 22°C - 50% Flowering - IR62266-42-6-2	Panicle - Control - 22°C - 50% Flowering - IR62266-42-6-2	Panicle - Control - 22°C - 50% Flowering - IR62266-42-6-2	Panicle - Control - 22°C - 50% Flowering - IR62266-42-6-2	Panicle - Control - 22°C - 50% Flowering - IR62266-42-6-2	Panicle - Control - 22°C - 50% Flowering - IR64	Panicle - Control - 22°C - 50% Flowering - IR64	Panicle - Control - 22°C - 50% Flowering - IR64	Panicle - Control - 22°C - 50% Flowering - IR64	Panicle - Control - 22°C - 50% Flowering - IR64	Panicle - Control - 22°C - 50% Flowering - IR64	Panicle - Control - 22°C - 50% Flowering - IR64	Panicle - Control - 22°C - 50% Flowering - IR72	Panicle - Control - 22°C - 50% Flowering - IR72	Panicle - Control - 22°C - 50% Flowering - IR72	Panicle - Control - 22°C - 50% Flowering - IR72	Panicle - Control - 22°C - 50% Flowering - IR72	Panicle - Control - 22°C - 50% Flowering - M202	Panicle - Control - 22°C - 50% Flowering - M202	Panicle - Control - 22°C - 50% Flowering - M202	Panicle - Control - 22°C - 50% Flowering - M202	Panicle - Control - 22°C - 50% Flowering - M202
Acids	A098003-101	Boric acid	M001531	NA	NA	NA	Boric acid (3TMS)	3.28982	7.74732	7.85677	0.958997	1.66764	5.69556	6.69527	13.8266	12.7659	11.3859	4.69804	9.56355	3.53631			5.4307	9.83881	11.4922	13.2759	11.6485	4.25922	6.16613	8.05072	13.0718	11.7302	5.01842	13.3245	8.13241	1.29882		7.93633	4.93619	6.79147	7.9199	5.82185	9.2155	13.8522	6.90179	6.78703	5.9266	8.83777	11.0953
Acids	A182004-101	Citric acid	M000069	C6H8O7	C00158	77-92-9	Citric acid (4TMS)	4.94175	4.42909	4.60689	7.06134	5.49547	6.49511	5.77913	5.62344	5.2812	4.8519	4.90406	5.46252	5.14597	5.43575	5.45422	5.59113	5.22161	4.4629	6.62937	5.14097	7.61178	4.52629	3.93286	5.15404	3.81608	5.82859	6.38092	5.61691	5.71008	6.81447	6.88454	5.08075	6.66677	7.71818	6.31438	8.34987	7.63554	5.73849	4.70385	5.29741	5.32941	5.68861
Acids	A137001-101	Fumaric acid	M000067	C4H4O4	C00122	110-17-8	Fumaric acid (2TMS)	1.45925	5.60954	4.47647	4.22957	11.1988	3.53028	4.28958	4.43016	6.11144	5.71607	2.75817	5.91398	2.29562	4.35616	5.4113	3.44441	5.21738	5.19676	7.55256	9.18605	6.44626	3.77559	8.10683	8.41937	9.83524	3.66843	7.75196	2.28557	8.13427	6.78377	3.28211	4.94374	4.12211	2.76758	1.93881	5.68756	6.43129	4.90399	4.64807	5.36964	7.44921	9.0972
Acids	A158004-101	Glutaric acid, 2-oxo-	M000571	C5H6O5	C00026	328-50-7	Glutaric acid, 2-oxo- (1MEOX) (2TMS) MP	6.9843	1.80088	0.892725	10.8757	3.42249	4.26053	0.825358	1.99039	9.89629	2.37231	1.19551	1.2587	1.47367	1.20628		0.851209	1.52547	2.66819	2.13095	1.57316	1.50611	0.781926		0.897508	1.91719	1.541	1.26919	1.36095	2.89607		0.887289	0.902997	4.85166	5.57326	2.24756	2.95585	5.87179	0.926176	1.09781	1.45099	0.948759	1.50708
Acids	A106002-101	Glycolic acid	M000886	C2H4O3	C00160	79-14-1	Glycolic acid (2TMS)	3.12523	4.45581	4.13149			3.99527	4.23653	4.57941	6.31779	6.15474	2.22329	3.04597	2.21193			3.11443	4.06517	6.0925	5.25183	6.31579	3.49719	2.22038		5.21552	7.53933	3.61256	4.38081	3.39974			2.88207	6.21804	3.01805	2.91171	3.0931	4.29547	6.4187	4.23511	2.54062	5.73295	6.03954	7.93152
Acids	A116005-101	Hexanoic acid, 2-ethyl-	M000432	C8H16O2	NA	149-57-5	Hexanoic acid, 2-ethyl- (1TMS)					7.96274																								9.76066
Acids	A182003-101	Isocitric acid	M000608	C6H8O7	C00311	320-77-4	Isocitric acid (4TMS)	8.13385	7.63518	7.81129	3.31948	6.49028	3.57991	9.42062	13.0982	11.7519	11.6805	7.9781	7.04088	7.29908	13.1779	24.4312	3.54858	7.94543	10.5787	9.65396	9.43416	7.79047	8.06052	21.2798	8.10781	10.7409	8.67107	7.56353	6.82854	3.6573	24.439	4.37857	5.97651	9.44005	8.13799	8.23814	8.22195	10.6318	8.51919	9.52741	6.05844	9.82453	13.1317
Acids	A135004-101	Itaconic acid	M000455	C5H6O4	C00490	97-65-4	Itaconic acid (2TMS)		7.04932	5.79847	3.51473	14.6276	6.30676	7.21987	5.25233	8.06121	9.58698	1.85809	7.90288				4.53592	6.23384	6.12643	8.19092	8.91242	2.41941	1.65911		6.57443	7.28884	3.5718	9.64349	1.97634	9.70133		4.7529	5.23869	3.52448	2.70611		7.30309	9.08952	5.06574	4.90218	4.07088	10.7516	9.89145
Acids	A105001-101	Lactic acid	M000100	C3H6O3	C00186	79-33-4	Lactic acid (2TMS)	3.97476	6.50948	3.24991			2.76826	3.83919	4.21955	8.37785	3.94197	3.15986	3.55213	3.47952			3.28378	4.36974	4.85533	3.61495	5.48826	5.53938	4.84407		3.80696	2.71531	4.78955	9.13394	4.33662			2.96285	3.56079	4.57131	5.59672	3.99785	6.21158	4.66421	3.52552	6.04743	3.55071	7.49103	5.69754
Acids	A149001-101	Malic acid	M000065	C4H6O5	C00149	97-67-6	Malic acid (3TMS)	4.7446	4.04762	3.10524	5.3484	5.88324	5.94828	4.11961	4.29881	5.57798	3.30711	3.97932	4.69123	5.73395	6.0651	4.64995	5.17708	6.86739	4.14198	6.40887	4.45289	8.16589	3.70658	4.55512	5.82423	3.71549	6.32295	6.21551	4.86336	4.37971	7.99143	5.6661	4.77196	4.38947	6.66372	2.69697	5.76716	5.0223	2.7512	3.54539	2.90338	3.37161	4.12581
Acids	A139020-101	Malic-acid, 1-methylester	M000065	NA	NA	NA	Malic-acid, 1-methylester (2TMS)	6.99248	5.61297		4.93827		6.23864			7.15239	5.92084		4.8743	4.27046					8.50622	6.3125	6.99142	6.82263	5.29085			7.83535	4.72691		4.1811	5.87914					4.00962				6.32407	4.70802	7.62769		7.32662
Acids	A113002-101	Oxalic acid	M000070	C2H2O4	C00209	144-62-7	Oxalic acid (2TMS)
Acids	A185001-101	Quinic acid	M000007	C7H12O6	C00296	77-95-2	Quinic acid (5TMS)																			1.32263																					0.538077
Acids	A181002-101	Shikimic acid	M000607	C7H10O5	C00493	138-59-0	Shikimic acid (4TMS)	3.04508	2.4838	2.98939	2.33756	3.99027	3.77005	2.60947	5.62421	3.70339	4.14679	1.67553	2.00615	1.88367	2.36869		2.25146	2.77491	3.00974	2.67366	2.14819	2.4665	1.44055		2.73384	2.30725	2.33175	3.40369	2.2935	3.25539		3.598	1.98605	2.83045	2.53388	2.83877	5.61803	3.41777	1.12286	2.1949	1.44034	2.87864	3.59032
Acids	A134001-101	Succinic acid	M000074	C4H6O4	C00042	110-15-6	Succinic acid (2TMS)				7.58715	13.0554																								10.1664
Acids	A117004-101	Valeric acid, 2-oxo-	M000450	NA	NA	NA	Valeric acid, 2-oxo- (1MEOX) (1TMS) MP	2.40327	3.38034	3.96558	12.5739	16.4759	1.82396	3.98886			0.452057	2.32316	3.86945	1.92564			2.69824	4.07974		0.253544	0.551133	2.22748	0.690581		3.63589	0.275224	2.501	2.54713	1.70359	13.24		2.19285	5.15431	2.32814	1.90118	0.57306	5.83335	0.489936	2.46323	0.562077	3.10158	3.53539	0.280331
Acids	A178004-101	Vanillic acid	M000866	NA	NA	NA	Vanillic acid (2TMS)		6.00487	5.78348	3.89627	11.1617			5.19821	7.41822	9.47617		5.83991						6.52548	5.86682	8.60242	4.71214	3.05327		6.76453	7.89223	3.611	8.29519	2.97513	7.94717			7.32543	3.96238	2.6267		8.49301	7.593	4.23348	3.48044	6.49999	8.82242	9.25755
Alcohols	A194005-101	Coniferylalcohol, trans-	M000224	C10H12O3	C00590	458-35-5	Coniferylalcohol, trans- (2TMS)	3.14213	4.97293	3.30889	5.01249	7.75023	3.25227	4.42913	6.33265	5.62344	3.79236	3.28386	4.46907	3.12778	6.32162		5.04562	6.43602	7.2428	6.06366	6.12755	10.8202	4.91433		8.58935	12.7981	4.18031	5.60821	3.72343	7.07177		4.56404	4.50526	3.94246	2.93172	2.42221	5.19479	6.56969	3.60324	5.20726	5.7836	5.11565	8.4663
Amino Acids	A172006-101	Adipic acid, 2-amino-	M000592	C6H11NO4	C00956	1118-90-7	Adipic acid, 2-amino- (3TMS)	8.14315	6.06077	5.08871	7.44977	11.5097	7.70146		10.651	10.6077	9.92665	6.36027	8.13721	7.4305	8.99194		4.65666	8.14613	11.3812	19.1766	10.66	4.03079	2.76722			6.72258	13.6369	12.5153	8.47014	9.94662		6.37568	9.42733	11.4007	9.34511	5.60303	12.8396	11.3447	3.9422	2.64554	5.27654		3.48511
Amino Acids	A110001-101	Alanine	M000026	C3H7NO2	C00041	56-41-7	Alanine (2TMS)	4.59478	1.9971	1.73267	4.45185	3.94549	3.7708	2.1061	5.00199	2.11066	2.051	1.48993	2.49663	3.03773	2.94635	2.19028	2.27229	3.17806	3.72615	2.94701	3.0307	4.02611	4.40543	4.9545	3.94915	3.03601	2.64295	2.05761	1.59838	1.53681	3.38066	2.04749	1.99676	1.68951	5.04435	1.36488	2.4618	2.08953	1.69337	3.00037	2.22166	2.73952	2.70042
Amino Acids	A138005-101	Alanine, 3-cyano-	M000466	C4H6N2O2	C02512	6232-19-5	Alanine, 3-cyano- (2TMS)	2.74208	8.27261	4.39155	3.60195	8.49153	7.08674	9.21788	3.75116	5.75873	6.36337	2.91827	9.41502	1.66161	5.59469	5.14962	6.2943	12.1861	12.3058	9.0812	10.0091	2.54961	1.33743	5.58981	5.3055	4.71383	4.87474	9.27824	2.35797	7.33839	9.02991	6.00442	8.63178	5.02352	3.62643	3.1782	12.6264	6.78871	5.12699	3.64425	3.88677	12.4901	8.17569
Amino Acids	A162001-101	Arginine+Citruline+Ornithine	M000028	C5H12N2O2	C00077	70-26-8	Ornithine (3TMS) (Derivate not found)	5.51836	8.05567	3.33896	5.51396	10.0716	4.79644	3.34887	4.32378	5.63479	4.20107	2.80059	5.09576	3.66907	5.08363	2.59514	2.74061	6.49562	11.9628	8.31976	5.17889	5.36971	3.67398	6.90922	8.05219	7.64944	6.23488	6.94922	3.75186	9.60362	8.59385	4.10373	2.69462	3.97511	5.15127	1.60171	4.90032	4.59811	2.826	4.59178	3.37959	6.64202	9.17137
Amino Acids	A168001-101	Asparagine	M000013	C4H8N2O3	C00152	70-47-3	Asparagine (3TMS)	3.79505	4.54256	2.19176	4.39321	5.05733	5.04221	3.28897	2.2684	2.60577	2.17113	3.60071	4.22271	3.30444	4.64024	2.51922	3.45105	4.56319	8.8866	3.5942	3.53325	2.87346	2.18916	2.31654	2.01429	1.77576	4.47127	3.98758	2.45103	5.33139	4.03899	2.70492	3.81451	3.40389	3.14438	2.35231	3.72543	2.19492	2.72872	2.57224	1.98252	3.78608	2.98513
Amino Acids	A161004-101	Asparagine	M000013	C4H8N2O3	C00152	70-47-3	Asparagine (4TMS) MP	4.89536	6.06784	1.81342	0.76204	2.96413	4.50563	3.1889	2.6794	2.81066	2.65568	3.08883	4.84586	2.72039	3.90001	2.62838	2.20745	4.52779	12.7656	5.83929	4.75058	2.69835	1.67448		1.66959	2.37196	5.36454	4.33467	2.75713	3.53339	4.75218	2.6191	3.64244	3.52078	2.92876	2.11855	3.92117	2.79768	2.67534	2.73276	2.77529	3.28719	3.65927
Amino Acids	A168001-101	Asparagine	M000013	C4H8N2O3	C00152	70-47-3	Asparagine (3TMS)	13.9929	7.53137	3.74357	3.38493	6.00938	4.95055	5.82495	5.76937	4.72594	4.11837	9.66214	6.79797	9.83141	9.52207	4.74197	5.8944	8.18278	13.4497	5.36491	4.59872	7.77728	6.62697	3.37162	3.25539	3.82681	11.1305	6.11138	8.67891	5.26555	8.73708	5.98945	6.70127	8.77674	8.69078	7.61594	6.81592	4.5546	5.9522	7.14687	4.66513	5.05282	4.60137
Amino Acids	A152002-101	Aspartic acid	M000033	C4H7NO4	C00049	56-84-8	Aspartic acid (3TMS)	13.0108	9.43592	8.63528	4.38572	5.70282	7.70549	9.7242	8.99985	8.25861	7.37508	10.1134	9.04309	9.87686	14.8467	15.428	8.79501	11.8475	11.3312	9.02828	7.99233	9.75715	8.48153	13.9929	10.5472	7.23041	11.5522	9.88757	9.18445	5.34246	19.8676	8.50141	9.39096	11.1399	9.98996	9.09792	11.8836	8.1713	7.80986	8.26749	7.61769	8.44575	8.17976
Amino Acids	A153003-101	Butanoic acid, 4-amino-	M000114	C4H9NO2	C00334	56-12-2	Butanoic acid, 4-amino- (3TMS)	2.24644	2.4401	1.10632	0.648044	0.776635	1.02623	1.09356	2.06439	2.18464	1.45559	1.4564	1.94093	1.81401	1.33694	1.75775	1.05694	1.55449	2.62588	2.16467	5.24103	5.20982	6.69686	6.93414	7.13542	2.56514	1.29176	0.93945	2.25278	1.53376	3.20144	2.05692	1.57035	3.5804	2.40139	2.24717	3.76335	2.98804	3.4593	2.36272	3.10917	2.72619	3.91336
Amino Acids	A162006-101	Cytosine	M000677	NA	NA	NA	Cytosine (3TMS)					8.01104																								7.55863
Amino Acids	A163001-101	Glutamic acid	M000036	C5H9NO4	C00025	56-86-0	Glutamic acid (3TMS)	4.91066	4.99198	4.40052	7.49505	5.28952	4.92437	4.27115	3.084	4.10468	2.88899	4.97274	5.90243	4.16146	5.98404	4.60819	3.91955	4.97389	4.99732	4.36664	3.11867	7.30353	3.78619	4.18776	4.21761	3.7724	5.736	5.26221	3.47916	4.98921	6.12217	3.69848	4.15219	4.23558	5.2526	2.97704	3.4112	2.91265	4.52064	3.34582	3.85913	3.05137	2.70583
Amino Acids	A178001-101	Glutamine	M000032	C5H10N2O3	C00064	56-85-9	Glutamine (3TMS)	5.59593	6.54622	5.75476	8.228	8.39276	8.32258	7.99725	5.7143	4.64886	4.53018	3.45079	3.85276	4.31831	4.43586	3.06521	3.91846	5.36271	9.44137	4.38693	3.68017	4.2763	3.58285	3.83323	3.78919	3.77842	9.42925	7.20951	5.42957	6.92243	6.24302	6.32839	8.21915	4.0874	4.53471	4.11992	4.81379	3.45437	4.77531	2.94502	4.34875	5.17701	3.31888
Amino Acids	A133001-101	Glycine	M000031	C2H5NO2	C00037	56-40-6	Glycine (3TMS)	8.99218	2.87175	2.13243	4.39022	7.99989	4.17313	5.31713	3.95883	3.43881	3.8965	3.66079	2.39163	3.20416	3.03995	3.31745	4.30245	8.49885	5.1306	6.8846	7.73974	7.72332	4.65862	5.78805	9.92838	6.1319	7.39578	2.76371	3.71576	4.67911	7.06934	5.99813	6.11528	5.82255	5.67835	1.35536	8.99808	3.75118	6.16571	4.73602	5.76445	11.7577	7.93867
Amino Acids	A192006-101	Histidine	M000039	C6H9N3O2	C00135	71-00-1	Histidine (3TMS)	9.49841	10.0573										6.1258	9.18693						9.98306		10.7136	7.96605			8.67094	6.72891		7.96744					5.18679	8.55329				4.80027		4.02921
Amino Acids	A132002-101	Isoleucine	M000017	C6H13NO2	C00407	73-32-5	Isoleucine (2TMS)	3.83443	0.381823	1.96341	0.767996	5.78885	3.88564						0.334902					5.98812		6.04655	5.77603	4.02551	1.83935		5.36963	5.48667	4.2544	3.16559		3.18446		3.35058	4.10216	1.72122	4.25935		5.27862	3.23146	0.201747		4.23026	3.98991	4.57383
Amino Acids	A192003-101	Lysine	M000014	C6H14N2O2	C00047	56-87-1	Lysine (4TMS)	5.31871	6.42127	2.97977	4.41356	8.86728	5.89878	5.1169	5.25164	6.07903	5.11069	3.82144	7.24983	5.15994	7.03986	4.01513	3.82257	11.5785	14.0238	11.186	8.56407	5.79488	3.3887	5.56646	5.04483	6.13662	6.69387	4.22182	3.92632	5.43384	5.78635	4.68635	5.03995	2.30244	3.77904	1.68566	4.32012	3.81019	5.21083	3.59418	5.78187	6.73468	7.60229
Amino Acids	A142007-101	Methionine	M000018	C5H11NO2S	C00073	63-68-3	Methionine (1TMS)	3.95822	4.11357	3.50062	8.36938	11.7221	1.25544	0.840827	1.97942	2.34418	1.57114	3.11414	1.10906	2.94324	0.62383		0.654312	1.19885	6.12658	4.37136	1.41821	2.38554	2.90369		1.36469	1.38496	2.98433	4.27161	0.691883	7.42026		0.666169	0.617054	3.71255	3.13602	0.774589	1.4698	2.81526	2.82409	4.21941	3.04847	1.14614	2.41151
Amino Acids	A147006-101	N-Carboxyglycine	M001231	C3H5NO4	C00872	1068-84-4	N-Carboxyglycine (3TMS)		4.22997						5.81821				2.92345						7.23725	4.99329	5.53124	4.19842	3.40187			5.44859	4.56667		3.198	5.26119				3.82523					4.33897	3.53124	4.15179		6.06731
Amino Acids	A164001-101	Phenylalanine	M000011	C9H11NO2	C00079	63-91-2	Phenylalanine (2TMS)	5.31477	4.69187	4.76605	6.76745	11.2523	4.52984	4.32458	7.36728	9.75658	8.6755	4.33083	7.50244	3.81148	4.4726	5.70046	4.11736	6.90539	10.4664	10.7799	9.21181	8.56055	4.89437	6.91	6.97957	11.1697	5.27246	4.90003	3.81341	8.0175	9.89966	4.133	4.34289	4.37206	3.73868	2.65106	4.70899	5.89714	7.12724	4.60418	7.4671	5.79366	7.32054
Amino Acids	A132003-101	Proline	M000029	C5H9NO2	C00148	147-85-3	Proline (2TMS)	6.49642	7.65221	3.04166	3.26609	4.56976	4.00608	2.1778	2.42593	3.034	1.74274	2.46044	3.47595	5.32134	5.17123	1.95602	1.97383	5.21536	5.56076	4.60804	2.3135	9.39888	8.02111	7.44103	8.29111	4.81986	7.1943	7.02945	3.62475	4.48365	8.72759	5.40222	1.81973	4.3351	9.6953	1.38805	4.26232	2.59219	1.93219	7.22208	3.41425	5.55629	6.19162
Amino Acids	A153002-101	Pyroglutamic acid	M000037	C5H7NO3	C02238	NA	Pyroglutamic acid (2TMS)	5.14231	6.86792	4.14833	8.57359	8.11479	7.04512	6.48061	5.74938	5.93331	4.58649	3.21373	3.82075	5.09761	4.96916	2.87674	5.20226	4.91746	8.43732	4.75958	3.77274	4.69648	4.51637	4.64519	3.37172	3.93218	8.13808	5.91195	5.62538	6.84178	6.28538	5.42911	5.88538	3.46012	4.81682	3.50289	3.96747	5.08503	3.58799	2.4951	4.13281	4.71714	3.31649
Amino Acids	A153002-101	Pyroglutamic acid+Glutamic acid+Glutamine	M000037	C5H7NO3	C02238	NA	Pyroglutamic acid (2TMS)	10.4699	7.88727	5.52035	8.30113	14.5784	5.64558	5.82474	6.97279	7.18223	6.63551	4.45343	5.93869	5.02313	5.38802	4.0074	5.23933	6.42684	10.1986	6.85956	5.8051	7.24824	4.11168	4.34624	4.36528	5.72215	10.6212	7.4566	6.52934	11.539	10.003	6.35352	5.70378	5.02416	5.42623	4.2302	5.27615	6.54861	5.28654	3.24867	5.54829	6.63489	5.405
Amino Acids	A138001-101	Serine	M000015	C3H7NO3	C00065	56-45-1	Serine (3TMS)	5.79005	4.43669	5.06551	8.78812	7.28551	6.80883	4.16045	5.10333	4.62129	4.25083	3.20818	4.64149	3.25764	4.64611	3.0317	3.4049	4.96138	6.48718	5.39954	3.71149	10.2146	5.43055	7.47532	7.44357	6.29973	3.2623	3.13175	1.85122	3.5338	3.82179	3.82632	3.41365	2.94669	2.79601	2.13232	3.41951	2.47855	4.89867	3.13279	4.84069	4.78374	4.85417
Amino Acids	A140001-101	Threonine	M000016	C4H9NO3	C00188	72-19-5	Threonine (3TMS)	3.58662	3.4026	2.82238	5.81133	5.46079	5.65558	4.49738	3.874	4.5522	3.41437	2.28735	3.23868	2.94183	3.00247	2.14736	2.90318	3.43624	4.84527	3.41333	3.24612	6.66707	4.11138	5.71058	5.54604	3.93244	3.58944	3.33836	2.41591	3.17277	3.85327	2.98642	3.13644	2.16447	2.6962	1.85839	2.53831	1.9384	7.45948	3.29338	5.82855	5.71628	3.68084
Amino Acids	A128011-101	Threonine, allo-	M000016	NA	NA	NA	Threonine, allo- (2TMS)	7.72697	3.88792	3.97409	1.3678	1.99992	2.64058	2.9968	2.79316	2.50273	2.25214	3.43121	3.58537	4.15591	2.61054	0.756427	3.66532	4.60437	3.44978	2.35266	2.33466	5.61961	5.6772	5.01728	4.43018	2.50015	5.76036	3.16302	2.76431	2.10811	3.30858	3.96332	3.86791	3.3469	5.0281	2.04328	2.73135	2.2716	3.10613	2.32926	3.30246	2.66362	2.41752
Amino Acids	A223001-101	Tryptophan	M000012	C11H12N2O2	C00078	73-22-3	Tryptophan (3TMS)	6.61238	3.50872	2.24367	5.09837	6.8138	2.4227	2.20339	9.43289	1.63758	1.54972	2.86091	6.29132	6.45905	3.05948		2.87548	3.88334	2.3037	9.20833	4.00429	10.8202	3.7448		4.29896	7.97592	2.37527	2.81609	4.01561	2.67978		2.68159	2.5046	5.79389	7.06312	0.816468	2.08194	7.72706	1.12081	0.677292	1.03993	1.09741	1.21823
Amino Acids	A194002-101	Tyrosine	M000035	C9H11NO3	C00082	60-18-4	Tyrosine (3TMS)	6.80148				12.4319					11.0987		8.30676						15.2993	11.1564		9.46257	6.73822			11.6662	8.35838		6.43986					8.46177	8.53375				5.61038		5.42462
Amino Acids	A109001-101	Valine	M000030	C5H11NO2	C00183	72-18-4	Valine (1TMS)	6.57001	3.21436	2.26661	3.90645	8.96875	4.77615	2.56016	6.05565	5.85625	4.07034	2.20188	2.89747	2.88112	1.08337		2.31221	4.56505	6.04923	5.92592	5.88849	4.52318	3.19547	1.46916	3.97275	5.87544	5.45569	5.2918	2.66357	4.82221	3.08593	2.92993	3.02421	3.27243	5.3185	1.84565	3.7885	4.94677	3.05638	1.66759	2.71971	3.16598	4.17186
Fatty Acids	A205001-101	Hexadecanoic acid	M000483	C16H32O2	C00249	57-10-3	Hexadecanoic acid (1TMS)	4.95495	6.36664	4.17045	9.62657	16.3435	6.26301	7.67171	10.105	11.3964	10.5005	4.39738	5.79579	4.63694	3.98977	4.30575	6.21371	7.49774	11.2805	10.726	10.6115	4.42935	4.4059	3.57059	8.01672	12.2246	5.04491	7.10586	4.76166	13.2344	5.44711	5.52447	7.93967	4.92169	4.2089	5.30667	8.49893	10.7974	4.53191	6.1733	5.93179	8.47773	11.2877
Fatty Acids	A225002-101	Octadecanoic acid	M000485	C18H36O2	C01530	57-11-4	Octadecanoic acid (1TMS)		4.31866		9.91844	15.2189		9.29965	12.0719	12.1496	12.0324	3.56368	3.66559	3.09621					13.4844	11.8106	11.3005	3.60139	3.74316			13.5055	3.60255	6.42917	3.88179	12.9164				3.81598	4.04547			13.6484	3.27691	3.87586	5.18341		11.3986
MSTs	A115012-101	A115012-101_Unknown#bth-pae-011	M000000	NA	NA	NA	Unknown#bth-pae-011		4.26307	3.5309	7.25452	9.54826	4.97651		3.3574	4.66095	3.52547	1.71921	3.80952	2.19722					4.75163	4.80032	4.80233	2.67503	2.21393			4.03394	3.21357	5.20081	2.50227	7.55631				4.01308	2.87698			4.38054	3.59405	3.41955	3.17011	5.09799	3.62481
MSTs	A116014-101	A116014-101_Unknown#bth-pae-013	M000000	NA	NA	NA	Unknown#bth-pae-013														7.88809	11.7351															13.271
MSTs	A137012-101	A137012-101_NA137012	M000000	NA	NA	NA	NA137012		0.693683										1.04956														0.671474		0.600289					0.564283					0.535208		0.353066
MSTs	A138004-101	A138004-101	M000000	NA	NA	NA	A138004-101				1.93821	6.0906					1.39193										0.81151									4.08942											0.946732
MSTs	A138009-101	A138009-101_Unknown#bth-pae-024	M000000	NA	NA	NA	Unknown#bth-pae-024	4.66599	7.14507		6.40151	3.95352	6.00893		4.68247	6.13639		3.73547	4.55454	5.9618					6.41533	6.03548	3.74531	7.51242	8.87334			7.63976	7.09621	5.70828	5.38508	4.2889		4.41327		3.75826	5.78991	5.00592		7.74999	4.53265	3.82316	5.66232
MSTs	A141017-101	A141017-101_Unknown#bth-pae-027	M000000	NA	NA	NA	Unknown#bth-pae-027				4.77469																																				3.71656
MSTs	A142016-101	A142016-101_Unknown#bth-pae-028	M000000	NA	NA	NA	Unknown#bth-pae-028		4.70522	2.68995					4.03966	3.85859	3.75391	3.45	4.15346	2.12307					5.10155	5.74018	4.60101	6.02049	7.11306		8.63132	8.7881	3.1744	5.67873	2.29433	3.11708			8.92943	3.42107	2.98676			7.09544	3.71379	4.19952	3.53313		4.2763
MSTs	A143003-101	A143003-101	M000000	NA	NA	NA	A143003-101	7.57485	6.98645	5.93846	10.0524	16.0272	7.6022	8.40903	10.6844	11.9437	11.6679	6.25565	6.93465	5.8169	3.90867	5.25003	7.06988	8.81478	13.7695	10.6649	12.3191	5.52084	5.51301	3.55516	7.9009	10.3298	6.89463	9.73695	5.47511	14.9175	6.33527	6.35153	7.05979	7.60118	6.11793	5.41673	9.22629	12.7158	6.61279	7.47069	8.26978	8.22639	13.0248
MSTs	A144006-101	A144006-101	M000000	NA	NA	NA	A144006-101	4.70403	4.44025	3.57905	7.40429	12.9468	4.91328	5.1441	6.91384	7.59738	7.23276	4.08742	4.66279	3.44872	2.85278	4.34164	4.36942	5.25693	8.15127	6.45811	7.42594	3.52894	3.4796	3.17977	4.9018	6.88217	4.40866	5.9018	3.29652	10.9089	4.96814	4.08864	4.41714	4.68026	3.71067	3.55052	5.7091	8.33757	3.98897	4.56809	5.5983	5.72803	8.27962
MSTs	A145008-101	A145008-101	M000000	NA	NA	NA	A145008-101	8.57617	6.70199						9.64772	9.44268	9.50986	6.49319	6.85979	8.14447					14.1257	13.1022	11.3523	5.60308	9.00798			12.1947	7.67852	11.4243	8.43078	8.17295				7.23137	7.77476		14.0252	10.899	5.49294	6.58854	8.47602		10.5344
MSTs	A145015-101	A145015-101_NA145015	M000000	NA	NA	NA	NA145015	6.38625	6.53997	5.51185	8.06757	13.0053	6.08799	7.03007	8.47263	8.92319	9.24593	5.03082	5.26352	4.91105	3.01605	3.38413	5.45534	6.72598	10.8881	7.72908	8.85687	4.93594	4.5657	3.5427	7.36097	8.0695	6.10597	7.85551	4.80478	12.2128	4.35862	5.06011	5.85889	6.33273	5.22062	4.97767	7.25283	8.59764	5.68258	6.12175	7.52935	6.72042	9.41156
MSTs	A147005-101	A147005-101	M000000	NA	NA	NA	A147005-101		8.56365	8.46538			8.83402				8.59018		6.86423					14.6488	11.2548	15.018	11.9519	4.68372				12.4205	6.64385	7.46272					11.3358	5.83188	4.71982			9.43643	4.61237		8.47602		9.5151
MSTs	A147011-101	A147011-101_NA147011	M000000	NA	NA	NA	NA147011	0.840875	1.80689	1.87138	2.48369	3.96115	1.07755	1.92197	1.95456	2.72394	2.97595	1.6819	1.42103	1.69203	1.46901		2.06973	1.35065	3.63163	1.65118	3.71294	3.01323	1.51233		3.60105	6.04295	1.58274	1.68953	1.50527	3.24491		0.941656	2.30459	1.00307	0.946961	1.11332	1.72303	2.38812	2.50883	2.55255	3.81958	2.41152	6.47121
MSTs	A148006-101	A148006-101	M000000	NA	NA	NA	A148006-101	1.44351	3.27131	3.97928	4.40156	6.80921	2.23079	3.79749	4.16659	6.97673	5.30361	1.59307	1.89592	1.41496	1.71687		1.65695	2.63793	8.10935	2.44232	4.66251	2.48991	2.05403	4.58998	3.84121	7.53787	2.96043	1.25295	2.95465	5.05567		1.32771	2.7273	1.26845	1.11421	1.2348	1.97351	2.51357	4.94414	1.90639	8.47602	3.32546	4.38123
MSTs	A157008-101	A157008-101_similar to Asparagine Derivate	M000013	C4H8N2O3	C00152	70-47-3	similar to Asparagine Derivate	5.74766	6.07883	2.53526	3.74482	12.8519	4.03307	3.58165	5.82936	7.20441	7.73372	3.22472	7.26916	3.10779	5.1479	5.24722	3.06308	6.26395	25.6263	8.19781	9.40015	2.62309	2.4135		2.70924	5.7229	5.61413	4.67702	3.83159	11.8511	5.59799	3.33757	4.08469	4.22048	3.41784	2.36847	5.27145	7.10207	3.55374	2.5486	3.30407	4.9989	5.54298
MSTs	A157012-101	A157012-101_similar to Asparagine Derivate	M000013	NA	NA	NA	similar to Asparagine Derivate	5.89212	7.14545	2.1028	3.44755	11.9215	4.85093	3.27496	5.33249	6.42492	6.19849	3.11658	6.42058	3.19815	5.26648	3.57382	2.65294	5.84046	24.7491	6.8499	7.60842	2.55004	2.37376	2.90625	2.49766	4.51509	5.71442	4.71287	3.9402	11.2178	5.84796	3.03701	3.71168	4.02875	3.04926	1.8771	4.58171	5.96605	3.31432	2.38952	2.83324	4.58135	4.97015
MSTs	A159003-101	A159003-101	M000000	NA	NA	NA	A159003-101	3.27242	5.37202	3.37274	5.63537	9.86135	3.59385	5.05504	8.15451	7.56724	8.98188	3.23571	4.38505	3.33341			2.71983	4.66634	10.8771	7.31384	8.54297	5.32328	3.15154		4.31774	7.83129	4.53978	5.94413	5.11549	9.82044		5.14122	7.16558	3.71715	2.14926	2.93146	3.76563	7.02184	5.18796	3.24255	6.32022	4.45396	7.01828
MSTs	A160001-101	A160001-101_NA160001	M000000	NA	NA	NA	NA160001		12.0061	7.49631	7.78959	18.1059			9.13021	10.6088			6.56341							9.75904	9.95406	8.78606	4.5098			11.7388	8.32903	10.0139	5.99505	12.579					7.38158				4.79376		7.33338		11.4485
MSTs	A168011-101	A168011-101	M000000	NA	NA	NA	A168011-101	4.36709	5.11713	2.76522	6.16339	11.8136	4.42475				3.82555	1.88361	4.03491	2.47399				6.00792	10.8987	4.72728	3.89765	1.99175	2.63509			3.43556	5.58965	4.86471	4.15233	9.89714		4.39344	3.96894	2.49396	2.47149		5.58637	3.90108	2.67394	1.94069	3.2675	4.61233	3.4945
MSTs	A169005-101	A169005-101_similar to Asparagine -H2O (3TMS)	M000013	NA	NA	NA	similar to Asparagine -H2O (3TMS)				7.80399	18.3054																								16.5742
MSTs	A170001-101	A170001-101_NA170001	M000000	NA	NA	NA	NA170001	0.652933	1.27633	1.4099	1.49915	1.82379	0.879042		1.41967	2.35931	1.98492	1.0258	1.3761	0.76222			0.959224	1.35696	2.68878	1.22235	1.54677	2.89172	1.77215		2.6929	3.53407	0.983295	1.04185	0.903052	1.57759		0.988277	0.947494	0.787492	0.520257		1.44184	1.36686	3.59325	1.59373	3.29281	2.89281	4.4897
MSTs	A171003-101	A171003-101	M000000	NA	NA	NA	A171003-101	6.62964	6.33208	3.50265	5.83732	13.067	4.82938	4.28731	8.04174	7.41679	7.22674	2.43418	3.93476	2.75674	3.76982		2.11849	3.78743	17.4893	5.19164	4.01944	3.07576	2.76891	2.78455	2.03022	5.55529	8.45698	5.5939	4.86043	8.68007	7.02857	2.98552	3.72378	3.42192	2.49513	1.96856	2.59314	4.84216	2.85505	2.24392	4.13941	3.13366	3.15627
MSTs	A173017-101	A173017-101_Unknown#sst-cgl-054	M000000	NA	NA	NA	Unknown#sst-cgl-054				12.5267	12.9106																								13.2324												0.967881
MSTs	A174001-101	A174001-101_NA174001	M000000	NA	NA	NA	NA174001	2.1142	4.74458	2.43853	2.86591	6.01732	2.4299	2.56959	2.5875	2.62765	4.19655	1.96068	3.30373	2.63939	1.69606	1.71877	1.67531	2.79418	7.06779	4.98304	5.21524	0.965368	0.991512		0.827018	1.96141	3.51397	3.7362	5.07742	6.4838	4.54741	3.21452	5.75197	3.41378	3.20485	3.06423	2.96247	4.90035	4.90675	2.49234	4.88553	5.8144	4.56447
MSTs	A175008-101	A175008-101	M000000	NA	NA	NA	A175008-101	1.92919	6.29081	5.03298	5.72001	8.69152	1.88443	3.07736	5.4634	8.61504	7.33853	1.61228	4.78527	1.31084	2.07371		0.826656	2.90837	7.61341	2.4556	3.29285	1.823	1.98613	2.95693	4.53956	6.84165	3.49098	1.15435	3.62654	8.50086	5.59438	3.71442	0.999763	2.72427	2.40585	1.92393	4.82969	5.52482	7.4775	1.41624	8.47602	5.3001	1.99224
MSTs	A176001-101	A176001-101_NA176001	M000000	NA	NA	NA	NA176001	6.61196	7.78957	5.40945	9.675	15.9433	7.59779	6.45708	12.5179	12.5741	10.4833	6.42067	9.1574	5.98124	7.19248		5.5135	8.93598	15.4926	15.2427	12.3873	7.76801	5.13062	5.27833	8.2458	11.7803	8.46744	8.4904	6.854	13.3259	9.21473	6.63651	7.81047	7.90809	6.24443	3.87377	7.2481	10.5146	5.89628	4.97211	7.84713	6.5381	9.98347
MSTs	A178003-101	A178003-101	M000000	NA	NA	NA	A178003-101		4.2598			3.45743	2.87791		3.14077	3.62349	3.43675	1.63666	5.28746				3.72085		3.61905	3.76564		8.77759	1.37223			3.02373		4.07788		4.36697				2.26161	3.07583			3.37247		3.27487	2.38393		3.93366
MSTs	A180002-101	A180002-101_similar to Fructose Derivate	M000606	C6H12O6	C00095	57-48-7	similar to Fructose Derivate											3.47646		4.35257								4.27468	2.41314				4.70452	5.48934												4.64039			7.13678
MSTs	A192014-101	A192014-101	M000000	NA	NA	NA	A192014-101	1.99967	1.59121		3.52309	8.55158	4.02694	4.04708	7.04532	6.52616	6.28179	1.15554	1.63555	1.25873			2.27946	10.5796	17.6299	15.0662	9.46129	2.53915	1.13269		4.25668	6.49235	1.73618		1.07614	4.63976		4.25694	4.83901	1.35157	1.02379		3.98396	4.71244	1.81322	1.72212	2.01175	6.23319	9.08248
MSTs	A197007-101	A197007-101_NA197007	M000000	NA	NA	NA	NA197007			2.73167	3.64576	3.26451			4.29585	2.6251	3.21766	1.84287	2.31669	1.74785				4.41463	3.51991	3.8356	3.18779	2.59784					2.34714	2.86614	2.54841	3.82826				1.77385	1.42326	2.75051	4.07246	4.15783	1.84935	2.66763	3.13959		6.04516
MSTs	A217004-101	A217004-101	M000000	NA	NA	NA	A217004-101	2.65824			4.02441	4.8142	2.48676		3.1542	4.12481	3.06093	1.7628	2.38909					3.91282	4.76808	2.91177	2.86478	2.88921	1.5322		4.81041	4.59808				3.96852				1.99156				4.18528	1.78234		2.00549
MSTs	A221004-101	A221004-101	M000000	NA	NA	NA	A221004-101	2.55765	3.84755	2.80202	4.52474	7.70668	4.68387	4.29174	4.75825	5.18809	4.38295	2.37742	2.99816	1.89959				5.2351	8.49705	7.79832	5.82983	5.66976	2.08916		6.0044	9.55194	3.32591	3.41837	3.07156	7.63693		3.81149	6.34028	2.37681	2.05692	3.0442	4.14135	4.48727	3.68187	2.54883	7.51394	8.77762	7.16067
MSTs	A228001-101	A228001-101	M000000	NA	NA	NA	A228001-101	4.63274	6.0223	6.01575	7.06927		6.13498		6.5722	6.97024	4.76429	4.51557	5.70396		5.86685	5.24767	6.92601	4.5385		5.05761		7.08151		5.60344	5.46775	6.98749	5.70163		6.19661	8.5183	6.79014	7.21526	7.01726	6.38891	7.04484	5.84687	5.48363	6.68955	4.98588		4.93098	4.75223	5.12102
MSTs	A229001-101	A229001-101_NA229001	M000000	NA	NA	NA	NA229001	3.70269	5.21254	4.34176	6.64749	10.2509	4.39228	5.57861	8.31401	8.69073	5.18154	2.37146	1.63573	1.99138					5.27694	4.79499	4.19155	4.40428	2.5009		5.25976	8.96039			2.09753	5.49346				2.87095	2.62605			3.89926	2.55854		3.33018		4.67122
MSTs	A230002-101	A230002-101	M000000	NA	NA	NA	A230002-101	4.15443	3.75991	2.61905	8.04118	10.5981	3.66408	4.25332	8.9901	6.23118	5.77131	2.79212	3.9032	2.75368	2.73075		3.00234	4.79197	7.74381	9.21193	6.68209	8.07248	3.64002		7.57755	12.7497	4.57049	5.11995	3.56099	10.5879		3.91289	5.04248	3.16946	2.65597	1.95349	3.99755	7.21753	3.56054	2.44057	5.02266	5.32024	6.16895
MSTs	A237001-101	A237001-101	M000000	NA	NA	NA	A237001-101	5.48049	5.29068	3.38196	4.92772	8.66855	3.66619	3.13633	8.28904	6.69481	3.99062	2.6646	3.83595	3.24197	2.92375		2.29044	7.39381	6.88307	9.30346	7.22851	4.48006	2.2826	2.36267	4.62899	6.66664	5.11992	6.99964	3.30168	7.1908	4.21812	3.38395	3.18496	4.04282	4.0298	1.4744	5.61212	5.29109	3.03496	3.04581	4.85338	6.13834	7.34696
MSTs	A260006-101	A260006-101_D260482	M000000	NA	NA	NA	D260482	4.98918	5.25273	3.36226	9.68388	14.984	5.90847	5.22594	4.90682	6.12033	5.93475	3.42079	4.90242	3.79859	1.80983		4.17275	4.94331	6.30676	5.02634	5.38748	3.69336	3.0849		4.25648	5.24427	4.49285	5.5655	4.68324	14.4695	4.1604	3.73655	3.99504	4.7208	3.8997	3.23752	5.42906	6.42988	4.26401	5.88196	6.1538	4.15918	5.93352
MSTs	A293001-101	A293001-101	M000000	NA	NA	NA	A293001-101	0.765244	0.688838		1.02125		1.26338		1.40886		1.44082	1.0312	1.72747	1.21988				2.29423	1.92482	4.14065	2.12993	0.779479					1.48594	2.11908	1.48023	3.10326		1.64173		0.581948	1.35375		1.94811	1.73556
MSTs	A295006-101	A295006-101	M000000	NA	NA	NA	A295006-101				3.51141				6.34748		6.73789											6.63261	3.83823			10.3478												5.12548	3.67249		4.83197		5.18588
MSTs	A312005-101	A312005-101_D319140	M000000	NA	NA	NA	D319140	3.01731								5.03533			2.14529									4.13043	2.7697			8.84414								2.00542	2.22887			4.09535
N- Compounds	A189007-101	Allantoin	M000092	C4H6N4O3	C01551	97-59-6	Allantoin (4TMS)	6.10446	4.88203	4.78625	2.61862	4.32542	4.30077		8.08601	9.49538	7.92091	4.82053	3.60445	4.63407	8.12555		5.41456	6.07523	9.60074	8.08053	8.76448	4.8249	4.178	45.4071	8.57901	8.11344	4.6549	4.55864	4.19485	3.84128		4.79074	6.12434	5.19441	4.35867	4.2685	6.64218	7.64741	4.54012	4.82795	4.99799	5.80745	9.88654
N- Compounds	A100005-101	Carbodiimide	M000836	NA	NA	NA	Carbodiimide (2TMS)	0.0942382		0.121503								0.0761696		4.62433													0.105							0.100995	2.01285	0.533868				7.42878
N- Compounds	A128002-101	Ethanolamine	M000096	C2H7NO	C00189	NA	Ethanolamine (3TMS)	0.84647	1.45715	1.27325	1.46908	1.33477	1.48701	1.27348	1.27119	1.39437	1.21667	1.02648	1.37328	1.61361	1.29471	1.33977	1.73111	1.14635	1.40053	1.34459	1.6625	3.20402	5.63505	6.80208	5.60758	2.29007	1.1149	1.19296	1.35852	1.46999	1.16246	1.21799	6.43926	1.07169	1.55777	0.964193	1.44287	1.62855	1.25189	2.27982	1.08247	1.59015	1.51544
N- Compounds	A175002-101	Putrescine	M000186	C4H12N2	C00134	110-60-1	Putrescine (4TMS)	6.74713	11.2045	5.31458	3.38524	11.4244	5.33668	4.5364	5.75124	7.86942	6.21359	3.71734	5.01964	4.01671	4.08052	2.82148	2.23353	6.92187	16.0188	9.22759	6.88546	6.55777	4.01897	3.87569	6.55093	9.37756	4.53838	4.48794	3.11645	5.3352	6.94373	3.46473	3.53103	5.73964	6.25915	2.82599	6.69078	6.93593	6.82632	8.06235	8.47602	10.0033	13.0964
N- Compounds	A105003-101	Pyridine, 2-hydroxy-	M000413	NA	NA	NA	Pyridine, 2-hydroxy- (1TMS)	6.25524	5.14076	3.69751	0.306585	1.50796	7.80365	3.43375	5.6624	5.62224	4.55225	4.0245	4.2142	3.25792			3.55112	4.76976	4.20604	5.02993	3.32156	6.26622	5.4456	3.12457	3.91805	5.86029	5.16819	6.57491	3.98328	0.566744		3.86261	2.39847	5.41261	3.91853	7.60289	3.73674	4.791	6.12588	5.82482	4.80725	4.44158	5.55231
N- Compounds	A226002-101	Spermidine	M000106	C7H19N3	C00315	124-20-9	Spermidine (5TMS)		7.11725		9.0077	13.3183	8.42481	12.9966	11.4025	11.243	11.8722		6.60612						13.5117	12.2424	12.2954	8.94877	6.14416			10.3068	6.43314	7.5263	6.04955	13.2399				5.63989	6.47955			13.8375	6.23709	6.12676	7.65268		12.9834
N- Compounds	A248001-101	Tryptamine, 5-hydroxy-	M000717	C10H12N2O	C00780	50-67-9	Tryptamine, 5-hydroxy- (4TMS)	1.83984	1.45215	0.897364	6.50085	7.90227	2.88054	1.7684	4.54619	6.94584	3.07225	0.73517	1.59779	0.868908	0.890939		1.50825	2.04026	5.63881	2.66195	2.25172	2.06441	1.14374	1.58169	2.86526	6.21561	1.46115	1.82263	1.59176	5.68574	2.16603	2.34501	2.01112	2.19655	1.51623	0.57406	3.90623	4.64425	6.25517	6.02895	8.47602	6.78881	12.443
N- Compounds	A136001-101	Uracil	M000456	C4H4N2O2	C00106	66-22-8	Uracil (2TMS)	0.151199	4.30391	5.06891	5.17858	19.1669	3.94681	4.99241	2.56251	5.24811	7.36506	1.00467	4.94321	0.486148	2.6741	4.01162	3.62969	5.35533	3.58075	5.73137	7.94489	1.7353	0.930095	5.04427	6.11976	6.19906	2.13059	6.44042	0.954411	5.39393	6.35687	3.63735	4.04318	2.267	1.16565		5.58782	5.72353	2.75856	2.93284	4.77699	6.93423	7.72574
Phenylpropanoids	A180006-101	Cinnamic acid, 4-hydroxy-, cis-	M000587	C9H8O3	NA	NA	Cinnamic acid, 4-hydroxy-, cis- (2TMS)		3.46884	2.7889	3.49974	8.10232			5.02635	4.24801	4.66617		2.64984							4.01936	4.22143	8.41172	4.82384		10.3865	12.8294	2.80677	3.91108	2.14934	7.8256		3.98531		2.69939				4.05976	5.07228	3.25252	8.47602	10.2519	9.2599
Phenylpropanoids	A195001-101	Cinnamic acid, 4-hydroxy-, trans-	M000117	C9H8O3	C00811	501-98-4	Cinnamic acid, 4-hydroxy-, trans- (2TMS)	2.38908	3.48407	2.43013	4.65132	7.53177	2.47967	2.8608	5.21321	4.86	3.34471	2.07556	3.36924	2.05468	2.98526	3.80856	2.58918	3.77561	5.23516	6.08134	4.40097	9.71362	4.22671	7.758	7.82116	11.6386	3.57189	4.43635	2.59457	5.47162	6.94717	2.99228	3.76748	3.17928	2.6054	1.4962	3.36459	5.15766	2.89411	3.87722	4.7974	4.54785	7.41327
Phenylpropanoids	A210001-101	Ferulic acid, trans-	M000009	C10H10O4	NA	537-98-4	Ferulic acid, trans- (2TMS)		3.71545	2.7626	4.19234	7.26006	3.17774	4.83089	3.32966	4.9434	6.16832	1.16335	3.53053				2.66656	4.23492	4.61921	5.42607	5.81914	1.63754	1.10486		4.61414	5.31811	1.80313	3.28646	1.25966	4.03924		3.25355	4.01118	1.854			3.69636	5.28289	1.85635	1.89462	2.85982	5.44398	5.15412
Phenylpropanoids	A225001-101	Sinapic acid, trans-	M000010	C11H12O5	C00482	530-59-6	Sinapic acid, trans- (2TMS)				7.44326	9.55058			9.84944	10.298	11.7961			6.25218					14.8287	8.74548	11.8919		5.62458			10.6229	6.76692	8.86686	5.50727	13.7309				1.65158	4.63713			14.3376	5.3098		6.37244		11.6214
Phosphates	A177014-101	Ethanolaminephosphate	M001131	NA	NA	NA	Ethanolaminephosphate (4TMS)						4.62578								5.39981			4.59499		4.3523		7.1511	5.61452	6.85593	6.01338	5.22576									5.2541				4.28128			4.86891	4.70824
Phosphates	A232002-101	Fructose-6-phosphate	M000510	C6H13O9P	C00085	643-13-0	Fructose-6-phosphate (1MEOX) (6TMS) MP	2.86932	3.04463	2.2348	5.91943	10.9871	3.34682	5.28753	7.13838	6.53062	6.09499	2.51513	2.68412	2.32919	1.85958		2.58288	4.24124	12.0604	6.22045	5.64449	4.69707	2.2786		5.41474	10.6324	2.34305	2.46877	2.6425	10.3313		2.50979	4.89737	2.09314	1.87509	1.54928	2.92277	5.46612	2.77171	1.98034	4.17623	4.05307	6.22327
Phosphates	A232001-101	Galactose-6-phosphate	M000712	C6H13O9P	C01113	NA	Galactose-6-phosphate (1MEOX) (6TMS) MP				5.49354	11.6505			9.87029										10.0367			6.66469	3.87241			8.81384			3.89804	12.2322								7.50569			6.66164
Phosphates	A233002-101	Glucose-6-phosphate	M000513	C6H13O9P	C00092	56-73-5	Glucose-6-phosphate (1MEOX) (6TMS) MP	3.26627	3.15767	1.90171	7.18594	11.9965	3.46894	4.20413	8.06626	7.53327	5.55165	2.08401	2.39418	2.20439	1.84172		2.39355	3.57171	10.3766	6.32257	5.57933	6.99091	3.16197	3.42459	5.80212	10.7141	2.7253	1.94893	3.25003	10.2376		2.85135	5.30801	2.22432	2.00024	1.56116	2.66694	5.05655	3.01248	1.99202	4.22316	4.08713	5.36043
Phosphates	A181003-101	Glyceric acid-3-phosphate	M000105	C3H7O7P	C00197	820-11-1	Glyceric acid-3-phosphate (4TMS)	1.18787	1.19477	1.10533	1.16743	1.34398	1.52131	0.982227	1.94299	1.54295	1.5374	0.72944	1.03018	1.07089	0.878501		0.79665	1.35631	1.55948	1.41656	1.20157	1.02205	0.643789		1.24016	1.11803	1.37388	1.20753	1.18924	1.34147		1.18925	1.18361	1.43443	1.51435	0.952453	2.23706	1.74435	0.724281	0.780362	1.06967	1.13157	1.26746
Phosphates	A177002-101	Glycerol-3-phosphate	M000328	C3H9O6P	C00093	29849-82-9	Glycerol-3-phosphate (4TMS)	2.68006	5.79126	4.28474	3.88904	8.76131	4.28604	5.73725	6.5127	8.63136	8.26743	2.9907	4.94893	3.03446	3.56542		3.63666	7.70303	11.5266	8.4554	7.12525	4.49017	2.97918		5.85087	8.42111	4.71242	5.80755	3.30409	10.2759		3.87817	6.93893	4.15048	3.41436	2.75907	5.64956	7.62519	5.49405	4.83916	5.85891	9.03993	9.54905
Phosphates	A243001-101	myo-Inositol-phosphate	M000724	C6H13O9P	C01177	NA	myo-Inositol-1-phosphate (7TMS)	1.37885	1.54173	1.26965	1.77672	3.65186	1.49568	1.97045	2.7266	2.55258	2.40516	0.819289	1.21965	0.763086	2.10269		1.34197	1.94112	3.09974	2.22212	2.07181	1.4768	0.563874		1.60884	2.10918	1.1906	1.31078	0.972275	2.69809		0.177581	2.72265	1.11582	0.938153	0.0945681	1.85183	2.269	0.850876	0.741359	1.21913	0.221207	1.82405
Phosphates	A159005-101	Phosphoenolpyruvic acid	M000343	NA	NA	NA	Phosphoenolpyruvic acid (3TMS)	5.14864	4.87898	2.68056	2.24012	2.99211	3.18089	2.64678	3.05915	4.00069	2.91581	3.70658	3.75861	3.28081	3.98217		2.70399	3.70855	9.13503	4.99531	5.45425	3.73705	2.66059		2.41974	2.83928	5.08206	4.17049	2.94526	3.63384		2.65655	2.96773	3.67699	3.67753	2.40688	3.2111	2.76198	3.43478	3.75807	3.92542	4.11856	4.90817
Phosphates	A129001-101	Phosphoric acid	M000075	H3O4P	C00009	7664-38-2	Phosphoric acid (3TMS)	8.38217	6.60148	5.57442	9.10165	7.51708	8.05135	7.98643	6.26153	5.82978	5.02627	3.31846	3.99918	4.86612	5.6314	3.8571	4.88728	5.28034	7.18506	3.59487	3.5917	5.18378	3.37061	4.01638	3.6224	2.99505	5.25198	5.35873	5.5635	6.17364	7.34848	5.361	7.3671	3.50333	5.42739	2.9087	3.99184	3.88694	4.06489	2.72089	3.76487	3.96431	3.49667
Phosphates	A119001-101	Phosphoric acid monomethyl ester	M000507	NA	NA	NA	Phosphoric acid monomethyl ester (2TMS)	6.61864	10.2201	3.96673	6.4649	13.604	5.43275	7.15291	10.5831	9.88256	7.68537	5.96794	6.29324	5.47869	2.73224	4.06207	5.5038	6.45804	13.7549	9.96942	8.25164	10.7072	3.30457	3.19327	4.93678	8.30428	5.03136	4.32556	5.93306	12.9049	3.71193	4.24414	5.18861	3.71839	5.09266	3.36548	4.45583	5.1401	4.72802	2.95884	4.34249	4.67522	5.89059
Polyhydroxy Acids	A195002-101	Ascorbic acid	M000001	C6H8O6	C00072	50-81-7	Ascorbic acid (4TMS)	1.40101	2.06504	1.01082	1.61168	2.40018	1.89429	0.272534	1.93923	2.10036	2.20656	0.870907	1.84735	1.65821			0.20111	0.339041	3.1043	2.6742	2.44249	3.68859	3.55594	0.874603	4.13917	5.32837	1.70442	1.28306	1.47312	2.11685		1.43402	1.5522	1.39614	0.990834	0.17083	0.328775	2.33664	1.66535	1.64215	1.90483	1.63452	2.45517
Polyhydroxy Acids	A204001-101	Galactaric acid	M000594	C6H10O8	C01807	526-99-8	Galactaric acid (6TMS)	0.615359	1.0584	0.958172	0.971478	1.18239			1.74051	1.62171	3.55186	3.11028	3.97078	2.66863	3.67846		2.69777	4.35373	5.01309	6.31384	6.80475	1.01303	0.430582			1.26415	3.26609	3.68484	3.65467	6.69632		3.81384	5.13313	2.25871	1.69836	1.65393	3.38761	5.2726	1.2323	0.737371	1.74667		1.46399
Polyhydroxy Acids	A199002-101	Galactonic acid	M000596	C6H12O7	C00880	576-36-3	Galactonic acid (6TMS)		3.27321		3.31027	8.24916	3.13329		6.1075	7.44523	5.06937	2.05652	3.37774	1.62598					3.93301	4.94528	4.95573	9.98431	5.16376		8.50093	10.0286	1.56115	2.58312	1.59045	4.72862		3.32679		2.92741	1.55127			3.35436	4.78904	5.65198	6.03607	6.94887	9.92263
Polyhydroxy Acids	A200001-101	Gluconic acid	M000508	C6H12O7	C00257	526-95-4	Gluconic acid (6TMS)	0.581092	2.04696	1.16026	1.14724	1.60329	0.845343	0.846683	1.41826	3.54087	1.51353	0.974257	1.20773	0.91203	0.758567		0.810726	1.09957	2.20994	2.86899	8.33234	4.89641	2.44099	2.5909	2.92165	1.60811	1.14959	2.03142	1.06019	3.68045	3.8797	1.81166	1.54733	4.81756	1.26934	2.94025	3.2732	4.52265	1.64666	1.74582	1.43107	2.28763	2.70372
Polyhydroxy Acids	A135003-101	Glyceric acid	M000073	C3H6O4	C00258	473-81-4	Glyceric acid (3TMS)	0.565178	0.792019	0.500061	1.50899	2.33171	0.497286	0.612582	0.792235	1.02302	0.840641	0.677962	0.97727	0.74281	0.675065	0.688742	0.550284	1.03777	1.6987	1.08472	1.64168	0.780282	0.473282	0.72418	0.80663	0.932418	1.03562	0.772121	0.818904	2.48833	1.06111	0.516368	1.07429	0.525876	0.552652	0.381016	0.743534	0.73123	0.68328	0.642286	0.862333	0.772025	1.06743
Polyhydroxy Acids	A156001-101	Threonic acid	M000078	C4H8O5	C01620	7306-96-9	Threonic acid (4TMS)	3.28198	5.32405	3.57214	5.83524	8.75241	2.60939	4.06035	5.99127	7.26628	6.32584	2.51261	2.82506	2.25192	1.72738	1.28384	2.12995	2.86925	6.32764	2.71879	6.04984	3.58877	2.84266	3.19349	5.60374	8.2467	3.20435	2.30608	3.63255	5.77863	2.50847	1.99972	4.63686	2.37938	2.02491	1.87295	2.99719	3.43595	5.88378	2.98014	8.47602	4.89997	5.82606
Polyols	A171012-101	Arabitol	M000588	C5H12O5	C01904	488-82-4	Arabitol (5TMS)	2.06204	2.42979	1.99498	3.52916	4.24294	2.17104	1.70018	4.04511	4.15108	4.54525	1.64	2.63977	1.75973	2.76306		1.39178	1.9839	3.95381	3.74401	2.98363	2.55239	2.04058		1.89311	3.20533	2.82808	2.76065	2.32357	3.47502		1.39896	2.50174	2.65055	1.78387	1.29426	3.12626	2.97878	2.39068	1.78448	2.87366	2.12476	3.14781
Polyols	A150002-101	Erythritol	M000054	C4H10O4	C00503	149-32-6	Erythritol (4TMS)	0.404605	0.620327	1.67953	2.97268	1.32129	0.429839	0.495585	1.10524	2.32947	2.69025	0.765579	0.73244	0.542753			0.833697	1.17345	2.16756	1.1551	2.24557	2.10361	1.15625	2.22956	2.85534	2.10182	0.66486	0.729466	0.664597	1.81467		0.586172	0.88453	0.778726	0.457008	0.84474	1.20854	1.66023	1.84545	0.920783	1.73008	1.47156	2.35751
Polyols	A209002-101	Inositol, myo-	M000060	C6H12O6	C00137	87-89-8	Inositol, myo- (6TMS)	3.41669	6.01265	3.89119	2.72403	3.30847	3.18272	2.45385	2.15037	3.11837	1.89817	3.30363	4.12153	5.1846	5.0213	2.73504	2.80242	4.55924	3.91504	4.78198	2.773	9.52594	6.37274	6.62689	8.14937	5.18455	5.08339	5.85762	3.7492	4.33045	5.5704	4.70493	2.43149	4.62663	5.78966	1.97631	3.82508	3.14938	3.29508	5.11415	3.2528	4.1195	5.17343
S- Compounds	A100002-101	Hydrogen sulfide	M000293	NA	NA	NA	Hydrogen sulfide (2TMS)	5.56396	11.7427	8.49268				5.73681	7.40896	6.81214		4.57716	10.5848	4.36703			3.19195		7.26407			6.41621	3.91781	9.51326			5.72795	13.1469	4.05906					5.07552	4.8596	5.78229			5.59776	8.22594
Sugar Conjugates	A258002-101	4-Hydroxyphenyl-beta-glucopyranoside	M001176	NA	NA	NA	4-Hydroxyphenyl-beta-glucopyranoside (5TMS)	2.89733	3.88008	2.94313	2.46893	3.94532	3.37315	5.13744	5.19728	3.78278	4.68249	5.84816	3.90501	3.59694	3.00705		5.78711	9.63795	4.85698	8.89556	7.04547	2.4332	1.77381		2.53393	4.05774	2.00006	2.36623	2.15216	2.9225		3.01051	3.24869	2.64249	1.86787	1.96384		4.5982	2.36661	1.83692	3.32816	3.33247	4.7472
Sugar Conjugates	A299002-101	Galactinol	M000673	C12H22O11	C01235	NA	Galactinol (9TMS)	2.3786	2.18181	2.93162	3.81591	3.67882	3.9472	3.05965	2.79623	2.90217	2.50086	2.05739	3.20812	4.38117	4.22819	2.99032	3.67073	2.96399	3.65823	4.27418	2.99035	7.70775	5.54355	7.1492	5.58083	5.04111	4.96111	4.37005	3.44937	3.51477	5.80121	3.23147	3.77327	3.58414	5.98507	4.49753	3.98647	5.10597	1.47773	3.22374	2.17206	2.40954	2.43216
Sugars	A187002-101	Fructose	M000606	C6H12O6	C00095	57-48-7	Fructose (1MEOX) (5TMS) MP	1.56958	1.51474	1.45279	1.65106	1.59212	1.26958	1.84523	1.63176	1.74751	1.74198	1.49919	1.47772	2.40024	1.89182	1.85323	1.63824	1.64279	1.54645	1.54493	1.73395	8.03823	5.21943	6.01621	6.15695	4.60565	1.32032	1.31613	1.51466	1.35789	1.63583	1.08681	2.58594	1.40937	1.82647	1.14749	1.48636	1.50236	2.52442	2.74938	1.96941	2.05838	2.07616
Sugars	A189002-101	Glucose	M000040	C6H12O6	C00031	50-99-7	Glucose (1MEOX) (5TMS) MP	1.17749	1.35042	1.0706	1.28163	1.1027	0.849597	1.61971	1.2635	1.30355	1.62605	1.19083	1.24418	1.90022	1.52979	1.53061	1.32703	1.34543	1.12027	1.21014	1.46801	7.69771	5.6331	5.6543	6.06279	4.33488	1.02258	0.852881	1.22323	0.933314	1.04397	0.708585	2.0724	1.08781	1.3895	0.911489	1.18302	1.20847	2.17847	2.51226	1.71615	1.8928	1.9603
Sugars	A274001-101	Maltose	M000048	C12H22O11	C00897	69-79-4	Maltose (1MEOX) (8TMS) MP		2.15844		2.24413	2.71157			2.7798	8.48477	2.67193	1.67049	1.72827						3.77053	2.40832	2.32528	4.47339	3.31797		3.74032	3.41685	1.60011	1.86494	1.83962	2.86596				1.38245				2.89117	1.71387		1.36318		2.60073
Sugars	A208003-101	Mannosamine, N-acetyl-	M001028	NA	NA	NA	Mannosamine, N-acetyl- (1MEOX) (4TMS)																					3.61767																	3.74024		4.86809
Sugars	A337002-101	Raffinose	M000049	C18H32O16	C00492	512-69-6	Raffinose (11TMS)	1.71705	1.3373	0.530986	2.56532	2.44105	1.1847	1.29783	2.59187	1.63732	1.24511	4.09285	4.52325	3.89947	1.59655		3.08938	4.83207	5.05451	5.29222	5.35382	2.71685	2.03213	1.89331	2.1387	3.08605	2.38586	1.11041	4.1814	4.96279		2.37012	1.84351	2.955	3.14093	2.36264	3.78861	5.88322	1.10838	3.50878	2.40544	2.47094	3.332
Sugars	A264001-101	Sucrose	M000044	C12H22O11	C00089	57-50-1	Sucrose (8TMS)	7.98885	9.36878	9.79936	13.9412	10.9623	10.2219	11.7216	11.33	12.7618	10.9432	9.00408	9.69161	14.2988	11.6333	10.4337	12.3397	10.5415	12.3272	9.98745	10.3791	8.99772	13.0056	11.2797	10.6826	11.2032	9.18621	10.698	10.0125	12.3417	11.636	10.3769	10.6606	8.23048	11.5049	10.002	10.4427	10.9224	8.47385	12.754	9.62935	10.3352	10.9367
Sugars	A274002-101	Trehalose, alpha,alpha'-	M000671	C12H22O11	C01083	99-20-7	Trehalose, alpha,alpha'- (8TMS)	1.54129	2.35363	2.07067	2.37727	3.07743	2.2139	2.9979	3.57869	4.24283	4.35441	2.85953	3.78806	2.39167	2.56672	3.65192	2.46543	2.79938	5.23379	3.68055	4.26324	4.17883	2.06682	3.16203	2.38201	4.48028	3.52334	3.15341	5.43328	4.50698	4.19128	2.92551	5.50527	3.21566	2.63733	3.84414	2.17474	4.69748	4.53892	1.39038	3.44437	2.26987	3.01297
Sugars	A165001-101	Xylose	M000579	C5H10O5	C00181	58-86-6	Xylose (1MEOX) (4TMS) MP	3.49759	5.04308	4.27151	6.95093	8.29297	2.52415	4.2761	7.04985	7.56123	6.13369	2.30266	3.50447	2.50073	1.39755		1.80603	3.06431	7.32221	5.56833	7.0298	7.57366	4.83378	3.50208	5.96653	8.24151	3.54735	3.72853	3.8412	7.32099		2.9916	3.51315	5.24913	3.11861	2.85439	5.35256	6.36812	5.71934	4.74067	5.81893	5.6023	6.97467
Internal Standard (Quantification)	A110001-21104	Alanine, 2,3,3,3-d4-_split 1/30	M000026	NA	NA	NA	Alanine, 2,3,3,3-d4- (2TMS)	5.44836	6.34075	6.78242	10.5306	7.07808	7.8404	7.29883	6.9778	7.84405	6.99866	5.19426	6.38608	7.78841	7.52633	7.12797	7.07895	6.25857	7.3359	7.20543	6.97018	5.41497	7.81633	6.61118	6.7001	6.94411	6.4582	6.36106	7.13413	8.69989	7.22174	7.21042	7.00558	6.03792	7.90666	6.95651	6.61328	7.58889	5.50623	8.22031	7.59603	6.99521	6.963
Internal Standard (Quantification)	A193001-111	Sorbitol, U-13C-_splitless	M000055	NA	NA	NA	Sorbitol, U-13C- (6TMS)	8.38926	8.29187	8.21693	8.5034	8.3682	8.32639	8.23045	8.21018	8.64304	8.08407	8.06452	8.16993	8.16327	8.67303	8.285	8.34725	8.05802	8.285	8.33333	8.1367	8.14996	8.16327	8.09717	8.4674	8.03859	8.00641	8.4674	8.22368	8.48176	8.1103	8.40336	8.05802	8.34725	8.23045	8.02568	8.45309	8.3682	8.34028	8.08407	8.23045	8.31255	8.19672
[truncated: 67 more columns]
